# Supplementary material for: Identification of Copy Number Variations and Selection Signatures in Wannan Spotted Pigs by Whole Genome Sequencing Data: A Preliminary Study
Source: Animals (Basel). 2024 May 9;14(10):1419. doi: 10.3390/ani14101419 (PMC11117326; doi:10.3390/ani14101419)
Supplement: Supplementary file 1 [file animals-14-01419-s001.zip › Table S1.xlsx]

## Sheet: Sheet1
Sample	Raw Base(bp)	Clean Base(bp)	Clean_reads	mapped_reads	Coverage
121	26359048200	26326405800	175509372	172815178	9.43
122	33904560900	33862763100	225751754	222341950	11.75
123	27241891200	27216783900	181445226	178839967	9.65
124	29131166400	29080647600	193870984	191401193	9.73
125	26900411700	26870408100	179136054	176697119	9.39
126	26991239100	26961056400	179740376	177267720	9.41
127	27409871400	27376987500	182513250	179126478	9.5
128	28001004300	27973028700	186486858	183730626	9.68
129	26527642800	26499286500	176661910	174174608	9.07
130	27370127100	27338081400	182253876	179664268	9.32
131	28254399600	28217563200	188117088	185315809	9.65
132	27138414000	27105798300	180705322	178065407	9.36
133	27773017200	27730928400	184872856	181988531	9.89
134	31377994500	31344967200	208966448	205808243	10.98
135	29269823700	29237273700	194915158	191970521	10.25
136	37211355900	37167745200	247784968	244131397	12.82
137	30898908900	30853429200	205689528	202613202	10.84
138	26528506800	26490820500	176605470	173833767	9.37
139	31978301100	31942902900	212952686	209868776	11.18
140	28691794200	28654569000	191030460	188094329	10.17
141	26871635700	26827940400	178852936	175920888	9.58
142	30460097700	30413282400	202755216	199385384	10.66
143	32699005500	32642172900	217614486	213629904	11.52
144	30562651500	30522599400	203483996	200907816	10.33
145	26202078600	26171092200	174473948	172157681	9.11
