# Supplementary material for: Identification of Copy Number Variations and Selection Signatures in Wannan Spotted Pigs by Whole Genome Sequencing Data: A Preliminary Study
Source: Animals (Basel). 2024 May 9;14(10):1419. doi: 10.3390/ani14101419 (PMC11117326; doi:10.3390/ani14101419)
Supplement: Supplementary file 1 [file animals-14-01419-s001.zip › Table S10.xlsx]

## Sheet: Sheet1
CHR	POS	ID	Fst	type
1	210215247	1_210215247-423	1	DEL
1	73820436	1_73820436-82	0.977778	DEL
1	197434802	1_197434802-56	0.977778	DEL
1	195124439	1_195124439-603	0.959184	DEL
1	170491508	1_170491508-66	0.957447	DEL
1	60342791	1_60342791-864	0.955556	DEL
1	37040990	1_37040990-268	0.953488	DEL
1	272698614	1_272698614-89	0.953488	DEL
1	96790181	1_96790181-315	0.933333	DEL
1	5365832	1_5365832-317	0.933333	DEL
1	213912961	1_213912961-53	0.933333	DUP
1	70284599	1_70284599-283	0.918367	DEL
1	221560520	1_221560520-4092	0.906977	DEL
1	194090904	1_194090904-282	0.897959	DEL
1	70347678	1_70347678-243	0.893834	DEL
1	82284384	1_82284384-86	0.891892	DEL
1	213850772	1_213850772-52	0.883721	DUP
1	142541028	1_142541028-15829	0.883065	DEL
1	60600110	1_60600110-7851	0.877102	DEL
1	165483992	1_165483992-308	0.876312	DEL
1	81371957	1_81371957-287	0.864253	DEL
1	210418278	1_210418278-92	0.863208	DEL
1	210372727	1_210372727-310	0.862069	DEL
1	268410274	1_268410274-303	0.853879	DEL
1	194092937	1_194092937-727	0.851064	DEL
1	216717272	1_216717272-311	0.846154	DEL
1	152900801	1_152900801-297	0.846154	DEL
1	67774452	1_67774452-140	0.84234	DEL
1	31395707	1_31395707-862	0.829787	DEL
2	17499804	2_17499804-238	0.959184	DEL
2	56297761	2_56297761-696	0.918367	DEL
2	100193	2_100193-53	0.902439	DUP
2	4842143	2_4842143-140	0.86703	DEL
2	8746933	2_8746933-308	0.86142	DEL
2	70528169	2_70528169-79	0.851064	DEL
2	77762798	2_77762798-69	0.844444	DEL
3	67532022	3_67532022-321	0.957447	DEL
3	107564311	3_107564311-321	0.911111	DEL
3	105778739	3_105778739-1170	0.911111	DEL
3	2294031	3_2294031-289	0.909091	DEL
3	113310036	3_113310036-283	0.888889	DEL
3	47717328	3_47717328-318	0.883721	DEL
3	116454489	3_116454489-84	0.874326	DEL
3	46574310	3_46574310-285	0.87234	DEL
3	131991745	3_131991745-68	0.866667	DEL
3	105780135	3_105780135-708	0.857143	DEL
3	100068509	3_100068509-87	0.850392	DEL
3	56413938	3_56413938-155	0.846154	DEL
3	101408779	3_101408779-308	0.846154	DEL
3	113308640	3_113308640-227	0.84234	DEL
3	98554618	3_98554618-278	0.839311	DEL
4	100168556	4_100168556-1627	1	DEL
4	98076926	4_98076926-282	0.933333	DEL
4	32411432	4_32411432-1119	0.911111	DEL
4	71826330	4_71826330-113	0.909091	DEL
4	52422805	4_52422805-159	0.897959	DEL
4	95160206	4_95160206-59	0.876312	DEL
4	10387134	4_10387134-276	0.867209	DEL
4	118220358	4_118220358-295	0.864865	DEL
4	96156406	4_96156406-356	0.860465	DEL
4	52050	4_52050-3760	0.859273	DEL
4	109040146	4_109040146-306	0.846154	DEL
4	116420173	4_116420173-76	0.844444	DEL
5	32973564	5_32973564-100	0.933333	DEL
5	92001355	5_92001355-305	0.918367	DEL
5	70863149	5_70863149-233	0.911111	DEL
5	54893750	5_54893750-904	0.888889	DEL
5	18692187	5_18692187-297	0.882353	DEL
5	29516333	5_29516333-472	0.872164	DEL
5	92347855	5_92347855-285	0.853659	DEL
5	18681037	5_18681037-338	0.846154	DEL
5	33613379	5_33613379-947	0.837441	DEL
5	95449469	5_95449469-341	0.834401	DEL
5	87015342	5_87015342-809	0.834401	DEL
6	167982870	6_167982870-51	0.978723	DEL
6	52621753	6_52621753-272	0.923077	DEL
6	86775989	6_86775989-67	0.918367	DEL
6	101057364	6_101057364-322	0.893617	DEL
6	59758786	6_59758786-51	0.839311	DEL
6	150498278	6_150498278-60	0.835288	DEL
7	72852338	7_72852338-312	1	DEL
7	108532323	7_108532323-323	1	DEL
7	114469502	7_114469502-54	0.955556	DEL
7	105776710	7_105776710-56	0.93617	DEL
7	109689842	7_109689842-1064	0.918367	DEL
7	93244967	7_93244967-502	0.902439	DEL
7	72881239	7_72881239-301	0.882353	DEL
7	97583706	7_97583706-610	0.835288	DEL
7	116426881	7_116426881-293	0.829787	DEL
8	108302373	8_108302373-86	0.878373	DEL
8	78727932	8_78727932-79	0.857143	DEL
8	137047469	8_137047469-858	0.844444	DEL
8	123337021	8_123337021-1065	0.841381	DEL
9	106173979	9_106173979-80	0.978723	DEL
9	104283726	9_104283726-53	0.923077	DEL
9	77353695	9_77353695-2589	0.918367	DEL
9	113087356	9_113087356-1276	0.914894	DEL
9	56009351	9_56009351-281	0.911111	DEL
9	76540094	9_76540094-468	0.902439	DEL
9	85739706	9_85739706-1080	0.896429	DEL
9	16985677	9_16985677-277	0.893617	DEL
9	15919625	9_15919625-280	0.893617	DEL
9	132481490	9_132481490-300	0.893617	DEL
9	57482383	9_57482383-64	0.888889	DEL
9	88669546	9_88669546-341	0.88417	DEL
9	27937849	9_27937849-124	0.883065	DEL
9	20174069	9_20174069-52	0.862069	DEL
9	76661550	9_76661550-306	0.857064	DEL
9	135281999	9_135281999-401	0.846738	DEL
9	26483442	9_26483442-123	0.844444	DEL
9	16769549	9_16769549-111	0.837838	DEL
9	56574941	9_56574941-59	0.837561	DEL
9	67446722	9_67446722-55	0.837209	DEL
9	18959756	9_18959756-267	0.837209	DEL
9	91714400	9_91714400-104	0.830288	DEL
9	26428055	9_26428055-51	0.829787	DEL
10	27233292	10_27233292-79	0.885377	DEL
10	15322618	10_15322618-186	0.878049	DEL
10	65786517	10_65786517-1102	0.877551	DEL
10	67817781	10_67817781-559	0.864253	DEL
10	44778870	10_44778870-309	0.860465	DEL
10	41631380	10_41631380-4473	0.844444	DEL
10	29472716	10_29472716-304	0.835288	DEL
11	58658159	11_58658159-308	0.911111	DEL
11	51291959	11_51291959-281	0.839311	DEL
12	35450977	12_35450977-129	0.930233	DEL
12	35287717	12_35287717-278	0.923077	DEL
12	57506731	12_57506731-52	0.918367	DEL
12	27568918	12_27568918-140	0.906977	DEL
12	7375541	12_7375541-301	0.866667	DEL
12	41441678	12_41441678-829	0.837441	DEL
12	38649002	12_38649002-278	0.836111	DEL
13	41053470	13_41053470-1924	1	DEL
13	154047814	13_154047814-960	1	DEL
13	190115338	13_190115338-89	0.957447	DEL
13	190125172	13_190125172-1530	0.953488	DEL
13	94808374	13_94808374-93	0.933333	DEL
13	188225599	13_188225599-59	0.930233	DEL
13	195268487	13_195268487-918	0.914894	DEL
13	200388872	13_200388872-285	0.911111	DEL
13	165717916	13_165717916-58	0.893617	DEL
13	176494339	13_176494339-306	0.888889	DEL
13	176054173	13_176054173-322	0.878373	DEL
13	204912255	13_204912255-149	0.877551	DEL
13	29987825	13_29987825-52	0.872164	DEL
13	29949026	13_29949026-298	0.872164	DEL
13	200475248	13_200475248-319	0.866667	DEL
13	131547548	13_131547548-243	0.866667	DEL
13	193888505	13_193888505-59	0.861302	DUP
13	72734102	13_72734102-342	0.860465	DEL
13	199342622	13_199342622-56	0.854651	DEL
13	3873861	13_3873861-273	0.844444	DEL
13	186250899	13_186250899-283	0.831092	DEL
13	166259341	13_166259341-69	0.831092	DEL
13	49901478	13_49901478-63	0.829268	DUP
14	46898997	14_46898997-91	1	DUP
14	49074617	14_49074617-635	0.979592	DEL
14	47474122	14_47474122-61	0.941176	DUP
14	113756465	14_113756465-265	0.923077	DEL
14	70585267	14_70585267-285	0.906977	DEL
14	29478211	14_29478211-299	0.874326	DEL
14	125841278	14_125841278-145	0.834401	DEL
14	106755846	14_106755846-396	0.829787	DEL
14	97716061	14_97716061-158	0.829616	DEL
15	49460901	15_49460901-90	0.87234	DEL
15	46126272	15_46126272-301	0.864253	DEL
15	21425590	15_21425590-235	0.860465	DEL
15	124747865	15_124747865-50	0.835288	DEL
15	46113096	15_46113096-283	0.831395	DEL
16	57033478	16_57033478-290	1	DEL
16	20864336	16_20864336-766	1	DEL
16	25962148	16_25962148-291	0.957447	DEL
16	18836287	16_18836287-279	0.948718	DEL
16	7531633	16_7531633-126	0.93617	DEL
16	35667555	16_35667555-107	0.933333	DEL
16	39552423	16_39552423-78	0.914894	DEL
16	39661690	16_39661690-81	0.902439	DEL
16	49493701	16_49493701-96	0.887331	DEL
16	30772093	16_30772093-77	0.862069	DEL
16	18875126	16_18875126-279	0.859811	DEL
16	35620867	16_35620867-63	0.842105	DEL
16	72083931	16_72083931-79	0.837209	DEL
16	70527970	16_70527970-704	0.831092	DEL
17	43385503	17_43385503-504	0.978723	DEL
17	56362992	17_56362992-280	0.955556	DEL
17	43382962	17_43382962-304	0.923077	DEL
17	1707395	17_1707395-57	0.923077	DEL
17	26605886	17_26605886-99	0.897611	DEL
17	26104273	17_26104273-123	0.882353	DEL
17	45924015	17_45924015-53	0.849277	DUP
17	19680637	17_19680637-289	0.837838	DEL
18	7776690	18_7776690-897	0.938776	DEL
18	10891523	18_10891523-423	0.911111	DEL
18	488390	18_488390-300	0.871795	DEL
18	20237410	18_20237410-62	0.860465	DUP
