# Supplementary material for: Identification of Copy Number Variations and Selection Signatures in Wannan Spotted Pigs by Whole Genome Sequencing Data: A Preliminary Study
Source: Animals (Basel). 2024 May 9;14(10):1419. doi: 10.3390/ani14101419 (PMC11117326; doi:10.3390/ani14101419)
Supplement: Supplementary file 1 [file animals-14-01419-s001.zip › Table S11.xlsx]

## Sheet: Sheet
Gene_ID	Gene_name	Description
ENSSSCG00000038231	ABCD4	ATP binding cassette subfamily D member 4 [Source:VGNC Symbol;Acc:VGNC:84964]
ENSSSCG00000017694	ACACA	acetyl-CoA carboxylase alpha [Source:VGNC Symbol;Acc:VGNC:84997]
ENSSSCG00000016223	ACSL3	acyl-CoA synthetase long chain family member 3 [Source:VGNC Symbol;Acc:VGNC:96295]
ENSSSCG00000006543	ADAR	adenosine deaminase RNA specific [Source:VGNC Symbol;Acc:VGNC:85097]
ENSSSCG00000006872	AGL	amylo-alpha-1, 6-glucosidase, 4-alpha-glucanotransferase [Source:VGNC Symbol;Acc:VGNC:106013]
ENSSSCG00000010957	AGTPBP1	ATP/GTP binding carboxypeptidase 1 [Source:VGNC Symbol;Acc:VGNC:95838]
ENSSSCG00000016917	ANKRD55	ankyrin repeat domain 55 [Source:VGNC Symbol;Acc:VGNC:85345]
ENSSSCG00000010943	AOPEP	aminopeptidase O (putative) [Source:HGNC Symbol;Acc:HGNC:1361]
ENSSSCG00000015238	ARHGAP32	Rho GTPase activating protein 32 [Source:VGNC Symbol;Acc:VGNC:85471]
ENSSSCG00000040621	ARHGEF33	Rho guanine nucleotide exchange factor 33 [Source:VGNC Symbol;Acc:VGNC:85497]
ENSSSCG00000028759	ASAP1	ArfGAP with SH3 domain, ankyrin repeat and PH domain 1 [Source:VGNC Symbol;Acc:VGNC:98734]
ENSSSCG00000040177	ASIC2	acid sensing ion channel subunit 2 [Source:VGNC Symbol;Acc:VGNC:97893]
ENSSSCG00000015340	ASNS	asparagine synthetase (glutamine-hydrolyzing) [Source:NCBI gene (formerly Entrezgene);Acc:100312961]
ENSSSCG00000010654	ATRNL1	attractin like 1 [Source:VGNC Symbol;Acc:VGNC:85685]
ENSSSCG00000011040	CACNB2	calcium voltage-gated channel auxiliary subunit beta 2 [Source:VGNC Symbol;Acc:VGNC:95599]
ENSSSCG00000038398	CD226	CD226 molecule [Source:VGNC Symbol;Acc:VGNC:86399]
ENSSSCG00000005211	CD274	CD274 molecule [Source:VGNC Symbol;Acc:VGNC:86404]
ENSSSCG00000039640	CDC34	cell division cycle 34, ubiqiutin conjugating enzyme [Source:VGNC Symbol;Acc:VGNC:86449]
ENSSSCG00000037723	CFAP299	cilia and flagella associated protein 299 [Source:VGNC Symbol;Acc:VGNC:109650]
ENSSSCG00000023706	CHIA	chitinase acidic [Source:NCBI gene (formerly Entrezgene);Acc:100155231]
ENSSSCG00000012889	CHKA	choline kinase alpha [Source:VGNC Symbol;Acc:VGNC:86646]
ENSSSCG00000038031	CPSF6	cleavage and polyadenylation specific factor 6 [Source:VGNC Symbol;Acc:VGNC:86962]
ENSSSCG00000036480	CTNNA3	catenin alpha 3 [Source:VGNC Symbol;Acc:VGNC:87064]
ENSSSCG00000009023	DCLK2	doublecortin like kinase 2 [Source:VGNC Symbol;Acc:VGNC:98918]
ENSSSCG00000057381	DEPDC1B	DEP domain containing 1B [Source:HGNC Symbol;Acc:HGNC:24902]
ENSSSCG00000028225	DICER1	dicer 1, ribonuclease III [Source:VGNC Symbol;Acc:VGNC:87302]
ENSSSCG00000014904	DLG2	discs large MAGUK scaffold protein 2 [Source:VGNC Symbol;Acc:VGNC:108581]
ENSSSCG00000015711	DPP10	dipeptidyl peptidase like 10 [Source:VGNC Symbol;Acc:VGNC:95949]
ENSSSCG00000010865	EXO1	exonuclease 1 [Source:VGNC Symbol;Acc:VGNC:96291]
ENSSSCG00000010009	GAL3ST1	galactose-3-O-sulfotransferase 1 [Source:VGNC Symbol;Acc:VGNC:88321]
ENSSSCG00000030461	HEPHL1	hephaestin like 1 [Source:VGNC Symbol;Acc:VGNC:88848]
ENSSSCG00000015607	HHAT	hedgehog acyltransferase [Source:VGNC Symbol;Acc:VGNC:88873]
ENSSSCG00000012059	HLCS	holocarboxylase synthetase [Source:VGNC Symbol;Acc:VGNC:88895]
ENSSSCG00000002457	ITPK1	inositol-tetrakisphosphate 1-kinase [Source:VGNC Symbol;Acc:VGNC:89251]
ENSSSCG00000034726	KCNH5	potassium voltage-gated channel subfamily H member 5 [Source:VGNC Symbol;Acc:VGNC:89345]
ENSSSCG00000035554	LHFPL3	LHFPL tetraspan subfamily member 3 [Source:VGNC Symbol;Acc:VGNC:89706]
ENSSSCG00000000492	LYZ	lysozyme [Source:NCBI gene (formerly Entrezgene);Acc:100157211]
ENSSSCG00000004955	MAP2K5	mitogen-activated protein kinase kinase 5 [Source:VGNC Symbol;Acc:VGNC:103122]
ENSSSCG00000017094	MARCHF6	membrane associated ring-CH-type finger 6 [Source:VGNC Symbol;Acc:VGNC:90022]
ENSSSCG00000008515	MEMO1	mediator of cell motility 1 [Source:VGNC Symbol;Acc:VGNC:90139]
ENSSSCG00000016487	MGAM2	maltase-glucoamylase 2 (putative) [Source:VGNC Symbol;Acc:VGNC:110312]
ENSSSCG00000021645	MROH2B	maestro heat like repeat family member 2B [Source:VGNC Symbol;Acc:VGNC:90346]
ENSSSCG00000014970	MTMR2	myotubularin related protein 2 [Source:VGNC Symbol;Acc:VGNC:90460]
ENSSSCG00000009994	MTMR3	myotubularin related protein 3 [Source:VGNC Symbol;Acc:VGNC:90461]
ENSSSCG00000015435	NAMPT	nicotinamide phosphoribosyltransferase [Source:VGNC Symbol;Acc:VGNC:90573]
ENSSSCG00000024396	NOVA1	NOVA alternative splicing regulator 1 [Source:VGNC Symbol;Acc:VGNC:90827]
ENSSSCG00000036201	NPR3	natriuretic peptide receptor 3 [Source:VGNC Symbol;Acc:VGNC:90858]
ENSSSCG00000038153	PACRG	parkin coregulated [Source:VGNC Symbol;Acc:VGNC:91138]
ENSSSCG00000032360	PANX1	pannexin 1 [Source:VGNC Symbol;Acc:VGNC:91166]
ENSSSCG00000039793	PATJ	PATJ crumbs cell polarity complex component [Source:VGNC Symbol;Acc:VGNC:98177]
ENSSSCG00000000274	PCBP2	poly(rC) binding protein 2 [Source:VGNC Symbol;Acc:VGNC:103309]
ENSSSCG00000010493	PDLIM1	PDZ and LIM domain 1 [Source:NCBI gene (formerly Entrezgene);Acc:100155592]
ENSSSCG00000025023	PGGHG	protein-glucosylgalactosylhydroxylysine glucosidase [Source:VGNC Symbol;Acc:VGNC:91349]
ENSSSCG00000005629	PIP5KL1	phosphatidylinositol-4-phosphate 5-kinase like 1 [Source:VGNC Symbol;Acc:VGNC:91460]
ENSSSCG00000005212	PLGRKT	plasminogen receptor with a C-terminal lysine [Source:VGNC Symbol;Acc:VGNC:91556]
ENSSSCG00000010429	PRKG1	protein kinase cGMP-dependent 1 [Source:VGNC Symbol;Acc:VGNC:91816]
ENSSSCG00000024145	PRR11	proline rich 11 [Source:VGNC Symbol;Acc:VGNC:91850]
ENSSSCG00000005194	PTPRD	protein tyrosine phosphatase receptor type D [Source:HGNC Symbol;Acc:HGNC:9668]
ENSSSCG00000006149	RALYL	RALY RNA binding protein like [Source:VGNC Symbol;Acc:VGNC:109637]
ENSSSCG00000009778	RILPL2	Rab interacting lysosomal protein like 2 [Source:VGNC Symbol;Acc:VGNC:92305]
ENSSSCG00000012001	ROBO1	roundabout guidance receptor 1 [Source:HGNC Symbol;Acc:HGNC:10249]
ENSSSCG00000024692	RRBP1	ribosome binding protein 1 [Source:VGNC Symbol;Acc:VGNC:95474]
ENSSSCG00000011332	SETD2	SET domain containing 2, histone lysine methyltransferase [Source:VGNC Symbol;Acc:VGNC:92757]
ENSSSCG00000027179	SIM2	SIM bHLH transcription factor 2 [Source:VGNC Symbol;Acc:VGNC:92877]
ENSSSCG00000036418	SLC8A1	solute carrier family 8 member A1 [Source:VGNC Symbol;Acc:VGNC:93178]
ENSSSCG00000003104	STRN4	striatin 4 [Source:VGNC Symbol;Acc:VGNC:93580]
ENSSSCG00000005110	SYNE2	spectrin repeat containing nuclear envelope protein 2 [Source:VGNC Symbol;Acc:VGNC:93662]
ENSSSCG00000042118	TAFA1	TAFA chemokine like family member 1 [Source:VGNC Symbol;Acc:VGNC:108696]
ENSSSCG00000008192	TMEM131	transmembrane protein 131 [Source:VGNC Symbol;Acc:VGNC:94078]
ENSSSCG00000006631	TMOD4	tropomodulin 4 [Source:VGNC Symbol;Acc:VGNC:94229]
ENSSSCG00000015462	TPK1	thiamin pyrophosphokinase 1 [Source:VGNC Symbol;Acc:VGNC:94337]
ENSSSCG00000023727	TRIM37	tripartite motif containing 37 [Source:VGNC Symbol;Acc:VGNC:94410]
ENSSSCG00000013278	TSPAN18	tetraspanin 18 [Source:VGNC Symbol;Acc:VGNC:94507]
ENSSSCG00000031904	UGT8	UDP glycosyltransferase 8 [Source:VGNC Symbol;Acc:VGNC:98401]
ENSSSCG00000016403	VIPR2	vasoactive intestinal peptide receptor 2 [Source:NCBI gene (formerly Entrezgene);Acc:100499553]
ENSSSCG00000029594	WBP1L	WW domain binding protein 1 like [Source:VGNC Symbol;Acc:VGNC:94898]
ENSSSCG00000030998	WIF1	WNT inhibitory factor 1 [Source:NCBI gene (formerly Entrezgene);Acc:100512657]
ENSSSCG00000007093	ZNF133	zinc finger protein 133 [Source:VGNC Symbol;Acc:VGNC:104103]
ENSSSCG00000036160	ZNF250	zinc finger protein 250 [Source:HGNC Symbol;Acc:HGNC:13044]
ENSSSCG00000011023	ZNF438	zinc finger protein 438 [Source:VGNC Symbol;Acc:VGNC:109489]
