# Supplementary material for: Identification of Copy Number Variations and Selection Signatures in Wannan Spotted Pigs by Whole Genome Sequencing Data: A Preliminary Study
Source: Animals (Basel). 2024 May 9;14(10):1419. doi: 10.3390/ani14101419 (PMC11117326; doi:10.3390/ani14101419)
Supplement: Supplementary file 1 [file animals-14-01419-s001.zip › Table S12.xlsx]

## Sheet: Table S12
GO ID (level2)	GO Term (level2)	Genes_of_out
GO:0032501	multicellular organismal process	ENSSSCG00000002457,ENSSSCG00000004955,ENSSSCG00000005194,ENSSSCG00000005211,ENSSSCG00000006543,ENSSSCG00000006631,ENSSSCG00000009023,ENSSSCG00000010009,ENSSSCG00000010429,ENSSSCG00000010493,ENSSSCG00000010654,ENSSSCG00000010957,ENSSSCG00000011040,ENSSSCG00000011332,ENSSSCG00000012001,ENSSSCG00000014970,ENSSSCG00000015435,ENSSSCG00000016223,ENSSSCG00000017694,ENSSSCG00000023706,ENSSSCG00000027179,…
GO:0032502	developmental process	ENSSSCG00000002457,ENSSSCG00000004955,ENSSSCG00000005194,ENSSSCG00000005211,ENSSSCG00000006543,ENSSSCG00000006631,ENSSSCG00000009023,ENSSSCG00000009778,ENSSSCG00000010009,ENSSSCG00000010429,ENSSSCG00000010493,ENSSSCG00000010654,ENSSSCG00000010957,ENSSSCG00000011332,ENSSSCG00000012001,ENSSSCG00000014970,ENSSSCG00000027179,ENSSSCG00000028759,ENSSSCG00000029594,ENSSSCG00000030998,ENSSSCG00000031904,…
GO:0044419	biological process involved in interspecies interaction between organisms	ENSSSCG00000000274,ENSSSCG00000000492,ENSSSCG00000005211,ENSSSCG00000006543,ENSSSCG00000011332,ENSSSCG00000038031,ENSSSCG00000038398
GO:0065007	biological regulation	ENSSSCG00000000274,ENSSSCG00000004955,ENSSSCG00000005194,ENSSSCG00000005211,ENSSSCG00000005212,ENSSSCG00000005629,ENSSSCG00000006543,ENSSSCG00000006631,ENSSSCG00000007093,ENSSSCG00000008515,ENSSSCG00000009023,ENSSSCG00000009994,ENSSSCG00000010429,ENSSSCG00000010654,ENSSSCG00000010957,ENSSSCG00000011023,ENSSSCG00000011040,ENSSSCG00000011332,ENSSSCG00000012001,ENSSSCG00000014970,ENSSSCG00000015238,…
GO:0048518	positive regulation of biological process	ENSSSCG00000000274,ENSSSCG00000005194,ENSSSCG00000005211,ENSSSCG00000005212,ENSSSCG00000005629,ENSSSCG00000006543,ENSSSCG00000010957,ENSSSCG00000011040,ENSSSCG00000011332,ENSSSCG00000012001,ENSSSCG00000015340,ENSSSCG00000015435,ENSSSCG00000015711,ENSSSCG00000016223,ENSSSCG00000023706,ENSSSCG00000023727,ENSSSCG00000028759,ENSSSCG00000029594,ENSSSCG00000030998,ENSSSCG00000032360,ENSSSCG00000036418,…
GO:0050789	regulation of biological process	ENSSSCG00000000274,ENSSSCG00000004955,ENSSSCG00000005194,ENSSSCG00000005211,ENSSSCG00000005212,ENSSSCG00000005629,ENSSSCG00000006543,ENSSSCG00000006631,ENSSSCG00000007093,ENSSSCG00000008515,ENSSSCG00000009023,ENSSSCG00000009994,ENSSSCG00000010429,ENSSSCG00000010654,ENSSSCG00000010957,ENSSSCG00000011023,ENSSSCG00000011040,ENSSSCG00000011332,ENSSSCG00000012001,ENSSSCG00000014970,ENSSSCG00000015238,…
GO:0008152	metabolic process	ENSSSCG00000000274,ENSSSCG00000002457,ENSSSCG00000004955,ENSSSCG00000005194,ENSSSCG00000005211,ENSSSCG00000005212,ENSSSCG00000005629,ENSSSCG00000006543,ENSSSCG00000006872,ENSSSCG00000007093,ENSSSCG00000009023,ENSSSCG00000009994,ENSSSCG00000010009,ENSSSCG00000010429,ENSSSCG00000010865,ENSSSCG00000010957,ENSSSCG00000011023,ENSSSCG00000011332,ENSSSCG00000012001,ENSSSCG00000012059,ENSSSCG00000012889,…
GO:0022610	biological adhesion	ENSSSCG00000005194,ENSSSCG00000005211,ENSSSCG00000010429,ENSSSCG00000010654,ENSSSCG00000012001,ENSSSCG00000036480
GO:0016032	viral process	ENSSSCG00000000274,ENSSSCG00000006543
GO:0002376	immune system process	ENSSSCG00000000274,ENSSSCG00000000492,ENSSSCG00000005194,ENSSSCG00000005211,ENSSSCG00000006543,ENSSSCG00000011332,ENSSSCG00000029594,ENSSSCG00000032360,ENSSSCG00000038031,ENSSSCG00000038398
GO:0048519	negative regulation of biological process	ENSSSCG00000000274,ENSSSCG00000005194,ENSSSCG00000005211,ENSSSCG00000005629,ENSSSCG00000006543,ENSSSCG00000006631,ENSSSCG00000007093,ENSSSCG00000010429,ENSSSCG00000010957,ENSSSCG00000012001,ENSSSCG00000014970,ENSSSCG00000015340,ENSSSCG00000023727,ENSSSCG00000027179,ENSSSCG00000028225,ENSSSCG00000028759,ENSSSCG00000036201,ENSSSCG00000038153,ENSSSCG00000039640
GO:0040011	locomotion	ENSSSCG00000005629,ENSSSCG00000010429,ENSSSCG00000010654,ENSSSCG00000011332,ENSSSCG00000012001,ENSSSCG00000036480,ENSSSCG00000057381
GO:0051179	localization	ENSSSCG00000005110,ENSSSCG00000005211,ENSSSCG00000005629,ENSSSCG00000009778,ENSSSCG00000010429,ENSSSCG00000010654,ENSSSCG00000010957,ENSSSCG00000011040,ENSSSCG00000011332,ENSSSCG00000012001,ENSSSCG00000015711,ENSSSCG00000016223,ENSSSCG00000024692,ENSSSCG00000030461,ENSSSCG00000031904,ENSSSCG00000032360,ENSSSCG00000034726,ENSSSCG00000036418,ENSSSCG00000036480,ENSSSCG00000038031,ENSSSCG00000038231,…
GO:0110148	biomineralization	ENSSSCG00000036418
GO:0050896	response to stimulus	ENSSSCG00000000274,ENSSSCG00000000492,ENSSSCG00000004955,ENSSSCG00000005194,ENSSSCG00000005211,ENSSSCG00000006543,ENSSSCG00000009023,ENSSSCG00000009994,ENSSSCG00000010429,ENSSSCG00000010654,ENSSSCG00000010865,ENSSSCG00000011332,ENSSSCG00000012001,ENSSSCG00000015238,ENSSSCG00000015340,ENSSSCG00000015435,ENSSSCG00000015607,ENSSSCG00000016403,ENSSSCG00000017094,ENSSSCG00000017694,ENSSSCG00000021645,…
GO:0048511	rhythmic process	ENSSSCG00000015435
GO:0023052	signaling	ENSSSCG00000004955,ENSSSCG00000005194,ENSSSCG00000005211,ENSSSCG00000006543,ENSSSCG00000009023,ENSSSCG00000010429,ENSSSCG00000010654,ENSSSCG00000011040,ENSSSCG00000012001,ENSSSCG00000015238,ENSSSCG00000015435,ENSSSCG00000015607,ENSSSCG00000016403,ENSSSCG00000021645,ENSSSCG00000028225,ENSSSCG00000029594,ENSSSCG00000032360,ENSSSCG00000036201,ENSSSCG00000036480,ENSSSCG00000038398,ENSSSCG00000039640,…
GO:0007610	behavior	ENSSSCG00000010957
GO:0022414	reproductive process	ENSSSCG00000010009,ENSSSCG00000011332
GO:0000003	reproduction	ENSSSCG00000010009,ENSSSCG00000011332
GO:0051704	multi-organism process	ENSSSCG00000010009
GO:0009987	cellular process	ENSSSCG00000000274,ENSSSCG00000000492,ENSSSCG00000002457,ENSSSCG00000004955,ENSSSCG00000005110,ENSSSCG00000005194,ENSSSCG00000005211,ENSSSCG00000005212,ENSSSCG00000005629,ENSSSCG00000006543,ENSSSCG00000006631,ENSSSCG00000006872,ENSSSCG00000007093,ENSSSCG00000008515,ENSSSCG00000009023,ENSSSCG00000009778,ENSSSCG00000009994,ENSSSCG00000010009,ENSSSCG00000010429,ENSSSCG00000010493,ENSSSCG00000010654,…
GO:0005488	binding	ENSSSCG00000000274,ENSSSCG00000000492,ENSSSCG00000002457,ENSSSCG00000003104,ENSSSCG00000004955,ENSSSCG00000005110,ENSSSCG00000005194,ENSSSCG00000005211,ENSSSCG00000005629,ENSSSCG00000006149,ENSSSCG00000006543,ENSSSCG00000006631,ENSSSCG00000006872,ENSSSCG00000007093,ENSSSCG00000009023,ENSSSCG00000009778,ENSSSCG00000009994,ENSSSCG00000010429,ENSSSCG00000010493,ENSSSCG00000010654,ENSSSCG00000010865,…
GO:0003824	catalytic activity	ENSSSCG00000000492,ENSSSCG00000002457,ENSSSCG00000004955,ENSSSCG00000005194,ENSSSCG00000005629,ENSSSCG00000006543,ENSSSCG00000006872,ENSSSCG00000009023,ENSSSCG00000009994,ENSSSCG00000010009,ENSSSCG00000010429,ENSSSCG00000010865,ENSSSCG00000010943,ENSSSCG00000010957,ENSSSCG00000011332,ENSSSCG00000012059,ENSSSCG00000012889,ENSSSCG00000014970,ENSSSCG00000015340,ENSSSCG00000015435,ENSSSCG00000015462,…
GO:0005215	transporter activity	ENSSSCG00000011040,ENSSSCG00000032360,ENSSSCG00000034726,ENSSSCG00000036418,ENSSSCG00000038231,ENSSSCG00000040177
GO:0140657	ATP-dependent activity	ENSSSCG00000016223,ENSSSCG00000028225,ENSSSCG00000038231
GO:0098772	molecular function regulator	ENSSSCG00000010429,ENSSSCG00000015238,ENSSSCG00000015435,ENSSSCG00000028759,ENSSSCG00000040621,ENSSSCG00000042118
GO:0060090	molecular adaptor activity	ENSSSCG00000005110
GO:0140110	transcription regulator activity	ENSSSCG00000007093,ENSSSCG00000011023,ENSSSCG00000023727,ENSSSCG00000027179,ENSSSCG00000036160
GO:0060089	molecular transducer activity	ENSSSCG00000012001,ENSSSCG00000016403,ENSSSCG00000036201
GO:0110165	cellular anatomical entity	ENSSSCG00000000274,ENSSSCG00000000492,ENSSSCG00000002457,ENSSSCG00000003104,ENSSSCG00000004955,ENSSSCG00000005110,ENSSSCG00000005194,ENSSSCG00000005211,ENSSSCG00000005212,ENSSSCG00000005629,ENSSSCG00000006149,ENSSSCG00000006543,ENSSSCG00000006631,ENSSSCG00000006872,ENSSSCG00000008192,ENSSSCG00000009023,ENSSSCG00000009778,ENSSSCG00000009994,ENSSSCG00000010009,ENSSSCG00000010429,ENSSSCG00000010493,…
GO:0032991	protein-containing complex	ENSSSCG00000003104,ENSSSCG00000005110,ENSSSCG00000006543,ENSSSCG00000010493,ENSSSCG00000011040,ENSSSCG00000015711,ENSSSCG00000023727,ENSSSCG00000028225,ENSSSCG00000036201,ENSSSCG00000038031
