# Supplementary material for: Identification of Copy Number Variations and Selection Signatures in Wannan Spotted Pigs by Whole Genome Sequencing Data: A Preliminary Study
Source: Animals (Basel). 2024 May 9;14(10):1419. doi: 10.3390/ani14101419 (PMC11117326; doi:10.3390/ani14101419)
Supplement: Supplementary file 1 [file animals-14-01419-s001.zip › Table S13.xlsx]

## Sheet: Table S13
Pathway	Pathway ID	Pvalue	Genes
Inositol phosphate metabolism	ko00562	0.000494	MTMR2, MTMR3, ITPK1, PIP5KL1
Metabolic pathways	ko01100	0.001924	AGL, ACACA, UGT8, TPK1, ASNS, CHIA, ACSL3, MTMR2, MGAM2, NAMPT, GAL3ST1, MTMR3, ITPK1, HLCS, SETD2, PIP5KL1, CHKA
Fatty acid biosynthesis	ko00061	0.003575	ACACA, ACSL3
Arrhythmogenic right ventricular cardiomyopathy	ko05412	0.00793	SLC8A1, CACNB2, CTNNA3
Starch and sucrose metabolism	ko00500	0.013171	AGL, MGAM2
Phosphatidylinositol signaling system	ko04070	0.013237	MTMR2, MTMR3, ITPK1
Biotin metabolism	ko00780	0.014961	HLCS
Ether lipid metabolism	ko00565	0.023963	UGT8, GAL3ST1
Sphingolipid metabolism	ko00600	0.02586	UGT8, GAL3ST1
Fatty acid metabolism	ko01212	0.032956	ACACA, ACSL3
Ferroptosis	ko04216	0.043057	PCBP2, ACSL3
Hedgehog signaling pathway - fly	ko04341	0.049022	HHAT
