# Supplementary material for: Identification of Copy Number Variations and Selection Signatures in Wannan Spotted Pigs by Whole Genome Sequencing Data: A Preliminary Study
Source: Animals (Basel). 2024 May 9;14(10):1419. doi: 10.3390/ani14101419 (PMC11117326; doi:10.3390/ani14101419)
Supplement: Supplementary file 1 [file animals-14-01419-s001.zip › Table S2.xlsx]

## Sheet: Sheet1
Sample	Raw reads	Raw base(G)	Clean reads	Clean base(G)	Coverage
AWB1	98602233	29.58	98590423	29.49	11.29
AWB2	102176061	30.65	102163900	30.57	11.61
AWB3	110741162	33.22	110728053	33.13	12.53
AWB4	91618160	27.49	91607813	27.39	10.43
AWB5	108353186	32.51	108340219	32.39	12.16
AWB6	97248910	29.17	97239370	29.08	11.01
AWB7	81419965	16.28	81397296	16.26	6.24
AWB8	81499818	16.3	81476624	16.28	6.36
AWB9	106843882	19.29	106837805	19.28	7.71
AWB10	107509761	19.83	107502351	19.83	7.99
