# Supplementary material for: Identification of Copy Number Variations and Selection Signatures in Wannan Spotted Pigs by Whole Genome Sequencing Data: A Preliminary Study
Source: Animals (Basel). 2024 May 9;14(10):1419. doi: 10.3390/ani14101419 (PMC11117326; doi:10.3390/ani14101419)
Supplement: Supplementary file 1 [file animals-14-01419-s001.zip › Table S3.xlsx]

## Sheet: Sheet1
chr	start	end	length	type
1	119871	119926	55	DEL
1	533937	534056	119	DEL
1	604479	604529	50	DEL
1	765236	765314	78	DEL
1	1136857	1136942	85	DEL
1	1820563	1820855	292	DEL
1	1902742	1903043	301	DEL
1	1953145	1953452	307	DEL
1	2124422	2125677	1255	DEL
1	2595380	2596402	1022	DEL
1	2598035	2598950	915	DEL
1	2814058	2814340	282	DEL
1	2932635	2932708	73	DUP
1	3349972	3350273	301	DEL
1	3477170	3477471	301	DEL
1	3513505	3513562	57	DEL
1	3566354	3567131	777	DEL
1	3701287	3701339	52	DEL
1	3768793	3769016	223	DEL
1	4228115	4228384	269	DEL
1	4272158	4272455	297	DEL
1	4499433	4499490	57	DEL
1	4609960	4610155	195	DEL
1	4665273	4665329	56	DEL
1	4748699	4748758	59	DUP
1	5118749	5118847	98	DEL
1	5141369	5141669	300	DEL
1	5173877	5175041	1164	DEL
1	5241279	5246891	5612	DEL
1	5361227	5361537	310	DEL
1	5365832	5366149	317	DEL
1	5592365	5592706	341	DEL
1	5665892	5665945	53	DEL
1	5684312	5684600	288	DEL
1	5748144	5748441	297	DEL
1	5878533	5878706	173	DEL
1	6000520	6000770	250	DEL
1	6020779	6020852	73	DEL
1	6173789	6174369	580	DEL
1	6286876	6288377	1501	DEL
1	6375843	6376132	289	DEL
1	6433936	6434172	236	DEL
1	6547791	6548518	727	DEL
1	6593120	6593199	79	DUP
1	6713247	6713329	82	DUP
1	6747181	6747233	52	DUP
1	6765268	6765342	74	DEL
1	6811630	6811879	249	DEL
1	6885600	6885667	67	DEL
1	7132040	7132370	330	DEL
1	7174375	7175293	918	DEL
1	7178898	7178980	82	DEL
1	7182492	7182806	314	DEL
1	7239342	7239646	304	DEL
1	7360090	7360349	259	DEL
1	7530238	7530537	299	DEL
1	7752649	7752931	282	DEL
1	7840205	7840491	286	DEL
1	7897318	7897429	111	DEL
1	8242590	8243198	608	DEL
1	8296291	8296405	114	DEL
1	8547395	8548854	1459	DEL
1	8630345	8633178	2833	DEL
1	8647821	8647989	168	DEL
1	8807133	8808691	1558	DEL
1	8818771	8818833	62	DEL
1	8879805	8879880	75	DEL
1	8967041	8967356	315	DEL
1	8986563	8986856	293	DEL
1	9007054	9007115	61	DEL
1	9136892	9137195	303	DEL
1	9162865	9164972	2107	DEL
1	9165274	9165543	269	DEL
1	9263227	9263296	69	DUP
1	9400926	9401030	104	DEL
1	9723182	9724188	1006	DEL
1	9774051	9774141	90	DEL
1	10037829	10038206	377	DEL
1	10238042	10238342	300	DEL
1	10284816	10285121	305	DEL
1	10618753	10618826	73	DUP
1	10676503	10676599	96	DEL
1	10714435	10716975	2540	DEL
1	11110797	11111623	826	DEL
1	11181246	11181296	50	DEL
1	11555492	11561671	6179	DEL
1	11650668	11650915	247	DEL
1	12013641	12013917	276	DEL
1	12167734	12168044	310	DEL
1	12207414	12207687	273	DEL
1	12238293	12238592	299	DEL
1	12363743	12363831	88	DEL
1	12515853	12516041	188	DEL
1	12705998	12706187	189	DEL
1	12720244	12720342	98	DEL
1	12774863	12775059	196	DEL
1	12800100	12801418	1318	DEL
1	12845724	12846033	309	DEL
1	12919304	12919776	472	DEL
1	13019830	13020653	823	DEL
1	13032284	13032588	304	DEL
1	13071964	13072294	330	DEL
1	13100442	13101099	657	DEL
1	13109312	13109832	520	DEL
1	13260684	13260806	122	DEL
1	13323709	13324014	305	DEL
1	13583753	13584032	279	DEL
1	13604476	13604585	109	DEL
1	13634154	13634675	521	DEL
1	13817106	13817383	277	DEL
1	13845469	13845755	286	DEL
1	13863463	13863757	294	DEL
1	13977182	13977234	52	DEL
1	14053261	14053551	290	DEL
1	14055273	14055570	297	DEL
1	14206562	14206854	292	DEL
1	14320215	14320505	290	DEL
1	14683398	14683714	316	DEL
1	14716274	14716576	302	DEL
1	14817161	14817460	299	DEL
1	14933681	14933749	68	DEL
1	15007356	15007637	281	DEL
1	15018766	15018820	54	DEL
1	15055312	15055371	59	DEL
1	15162610	15162896	286	DEL
1	15168472	15168558	86	DEL
1	15179085	15180278	1193	DEL
1	15180457	15180586	129	DEL
1	15361632	15361685	53	DUP
1	15545579	15545716	137	DEL
1	15715673	15715963	290	DEL
1	15796152	15796435	283	DEL
1	16049081	16049350	269	DEL
1	16377960	16378266	306	DEL
1	16453276	16453350	74	DEL
1	16516264	16516320	56	DUP
1	16623664	16623735	71	DEL
1	16651817	16652121	304	DEL
1	16672444	16672777	333	DEL
1	16771909	16772064	155	DEL
1	16806375	16806677	302	DEL
1	16809813	16810096	283	DEL
1	16822953	16823028	75	DEL
1	16825052	16831524	6472	DEL
1	16848077	16848132	55	DEL
1	16906621	16907253	632	DEL
1	16914616	16914677	61	DUP
1	16930895	16930962	67	DUP
1	16962663	16962747	84	DEL
1	17043102	17043694	592	DEL
1	17264709	17265043	334	DEL
1	17265837	17266130	293	DEL
1	17287837	17288145	308	DEL
1	17389315	17389653	338	DEL
1	17417591	17417658	67	DEL
1	17496727	17496795	68	DEL
1	17572030	17572083	53	DUP
1	17649823	17650281	458	DEL
1	17720566	17721268	702	DEL
1	17807644	17807951	307	DEL
1	17925975	17926056	81	DEL
1	17935067	17935314	247	DEL
1	17985209	17986282	1073	DEL
1	18353443	18353734	291	DEL
1	18373490	18373771	281	DEL
1	18541702	18541997	295	DEL
1	18584530	18584592	62	DEL
1	18977752	18978064	312	DEL
1	19376438	19376628	190	DEL
1	19434652	19434926	274	DEL
1	19501991	19502308	317	DEL
1	19516699	19516986	287	DEL
1	19520684	19520739	55	DEL
1	19529814	19530191	377	DEL
1	19653109	19653166	57	DUP
1	19736505	19736790	285	DEL
1	19793266	19793346	80	DUP
1	19809822	19810086	264	DEL
1	19906012	19906125	113	DEL
1	19956610	19956915	305	DEL
1	19996819	19996871	52	DUP
1	20004666	20004997	331	DEL
1	20026224	20026524	300	DEL
1	20040052	20040109	57	DEL
1	20209886	20210370	484	DEL
1	20249667	20249718	51	DEL
1	20256313	20256620	307	DEL
1	20337656	20337707	51	DEL
1	20500466	20500750	284	DEL
1	20743348	20743684	336	DEL
1	20826527	20826854	327	DEL
1	20849618	20849908	290	DEL
1	21050365	21050549	184	DEL
1	21122236	21123359	1123	DEL
1	21199605	21199912	307	DEL
1	21200336	21200407	71	DEL
1	21558809	21558863	54	DEL
1	21756958	21757191	233	DEL
1	21993471	21993547	76	DEL
1	22006623	22006673	50	DEL
1	22013695	22013950	255	DEL
1	22039942	22040237	295	DEL
1	22219051	22219102	51	DEL
1	22220789	22220847	58	DEL
1	22222530	22222797	267	DEL
1	22783299	22783592	293	DEL
1	22838692	22838764	72	DEL
1	23192720	23194103	1383	DEL
1	23445006	23445282	276	DEL
1	23447591	23447644	53	DEL
1	23463901	23463951	50	DEL
1	23510927	23511254	327	DEL
1	23526052	23526393	341	DEL
1	23763403	23763674	271	DEL
1	24074637	24074690	53	DEL
1	24404394	24405180	786	DEL
1	24653255	24656740	3485	DEL
1	25230625	25230932	307	DEL
1	25450244	25450515	271	DEL
1	25594051	25594390	339	DEL
1	25660344	25660634	290	DEL
1	25672263	25672562	299	DEL
1	25859418	25859693	275	DEL
1	26024086	26024371	285	DEL
1	26097855	26098415	560	DEL
1	26227262	26227565	303	DEL
1	26331118	26333217	2099	DEL
1	26401417	26401480	63	DEL
1	26406212	26406592	380	DEL
1	26682979	26684077	1098	DEL
1	26891766	26892013	247	DEL
1	26960864	26960953	89	DEL
1	27042781	27043101	320	DEL
1	27097378	27097478	100	DEL
1	27318208	27318491	283	DEL
1	27358734	27358807	73	DUP
1	27489892	27490164	272	DEL
1	27581745	27582051	306	DEL
1	27687723	27687996	273	DEL
1	27774770	27775081	311	DEL
1	27798416	27798478	62	DEL
1	27956981	27957256	275	DEL
1	28252448	28252520	72	DEL
1	28320903	28321371	468	DEL
1	28403203	28403265	62	DUP
1	28414030	28414085	55	DEL
1	28684026	28684311	285	DEL
1	28745310	28745593	283	DEL
1	28924185	28924886	701	DEL
1	29280105	29280198	93	DEL
1	29528932	29529596	664	DEL
1	29594611	29594929	318	DEL
1	29635860	29635966	106	DEL
1	29654993	29655287	294	DEL
1	30059808	30060177	369	DEL
1	30079403	30079453	50	DEL
1	30540517	30540567	50	DEL
1	30995679	30995736	57	DEL
1	31099423	31100888	1465	DEL
1	31395707	31396569	862	DEL
1	31399360	31399653	293	DEL
1	31707688	31708182	494	DEL
1	31997258	31997326	68	DEL
1	32087367	32087425	58	DUP
1	32195451	32195733	282	DEL
1	32344326	32347770	3444	DEL
1	32558865	32559172	307	DEL
1	32586973	32587029	56	DEL
1	33155078	33155168	90	DEL
1	33158356	33158638	282	DEL
1	33359044	33359330	286	DEL
1	33412026	33412312	286	DEL
1	33604717	33604785	68	DUP
1	33637022	33637309	287	DEL
1	34116496	34118116	1620	DEL
1	34567840	34568162	322	DEL
1	34627782	34629842	2060	DEL
1	34906762	34906918	156	DEL
1	34964694	34964751	57	DUP
1	35274478	35275520	1042	DEL
1	35417795	35418053	258	DEL
1	35599419	35599470	51	DEL
1	35788892	35789202	310	DEL
1	35797828	35797899	71	DEL
1	36083808	36083889	81	DEL
1	36289844	36289935	91	DEL
1	36674167	36674258	91	DEL
1	36694792	36694861	69	DEL
1	36694833	36694909	76	DEL
1	37040990	37041258	268	DEL
1	37369712	37369990	278	DEL
1	37420682	37420756	74	DEL
1	37616645	37616704	59	DEL
1	37699538	37699852	314	DEL
1	37913729	37913792	63	DEL
1	38488772	38488961	189	DEL
1	38613101	38615390	2289	DEL
1	39529610	39529742	132	DEL
1	39557186	39557670	484	DEL
1	39607547	39607613	66	DEL
1	39639172	39639463	291	DEL
1	39653431	39653710	279	DEL
1	39700428	39700717	289	DEL
1	39771859	39772152	293	DEL
1	39792249	39792410	161	DEL
1	39794392	39794541	149	DEL
1	39799346	39799618	272	DEL
1	40015892	40016520	628	DEL
1	40375978	40376045	67	DUP
1	40885850	40886012	162	DEL
1	41022378	41022726	348	DEL
1	41196392	41196595	203	DEL
1	41303915	41304118	203	DEL
1	41318960	41319088	128	DEL
1	41376331	41378359	2028	DEL
1	41426219	41426296	77	DEL
1	41659991	41661393	1402	DEL
1	41890011	41890149	138	DEL
1	41900037	41900343	306	DEL
1	41988570	41988745	175	DEL
1	42221625	42221909	284	DEL
1	42244375	42244471	96	DEL
1	43295910	43295981	71	DEL
1	43481764	43489820	8056	DEL
1	43566077	43566148	71	DEL
1	43710062	43710347	285	DEL
1	43803111	43803410	299	DEL
1	43841153	43841447	294	DEL
1	44364994	44365337	343	DEL
1	44418252	44418559	307	DEL
1	44499186	44499314	128	DEL
1	44518340	44518629	289	DEL
1	44543570	44543625	55	DEL
1	44844114	44844399	285	DEL
1	44962745	44963069	324	DEL
1	45120806	45122323	1517	DEL
1	45310797	45311089	292	DEL
1	45337930	45338254	324	DEL
1	45358714	45358983	269	DEL
1	45652839	45654016	1177	DEL
1	46095093	46095287	194	DEL
1	47016346	47016657	311	DEL
1	47029475	47032188	2713	DEL
1	47060603	47060924	321	DEL
1	47261461	47261786	325	DEL
1	47263136	47263206	70	DEL
1	47473277	47474587	1310	DEL
1	47987076	47987131	55	DEL
1	48101496	48101818	322	DEL
1	48112557	48113461	904	DEL
1	48265567	48265819	252	DEL
1	48352128	48352205	77	DEL
1	48876227	48879126	2899	DEL
1	48894677	48894795	118	DEL
1	49602203	49602522	319	DEL
1	49695657	49695971	314	DEL
1	49904332	49904620	288	DEL
1	50356383	50356693	310	DEL
1	50524448	50524731	283	DEL
1	50726864	50727151	287	DEL
1	50994857	50995173	316	DEL
1	51018365	51018438	73	DEL
1	51169510	51170321	811	DEL
1	51181414	51181474	60	DEL
1	51252276	51252569	293	DEL
1	51597531	51597590	59	DEL
1	51828417	51828562	145	DEL
1	52744515	52744821	306	DEL
1	53206448	53206516	68	DEL
1	53213471	53214422	951	DEL
1	53323275	53323575	300	DEL
1	53344120	53345281	1161	DEL
1	53370968	53371020	52	DEL
1	53569397	53569471	74	DEL
1	53599235	53599528	293	DEL
1	53628469	53632281	3812	DEL
1	54192107	54192177	70	DEL
1	54196989	54197043	54	DEL
1	54629366	54630591	1225	DEL
1	54752246	54752528	282	DEL
1	54756342	54763628	7286	DEL
1	54829529	54829828	299	DEL
1	54985597	54993653	8056	DEL
1	55267768	55268059	291	DEL
1	55606393	55606447	54	DEL
1	55713926	55714006	80	DEL
1	55900251	55900542	291	DEL
1	56139057	56142241	3184	DEL
1	56230545	56230843	298	DEL
1	56388134	56388202	68	DEL
1	56565979	56566099	120	DEL
1	56837192	56837392	200	DEL
1	57067941	57068163	222	DEL
1	57081984	57082037	53	DEL
1	57386378	57386432	54	DEL
1	57525007	57525305	298	DEL
1	57597036	57597093	57	DEL
1	57639506	57639565	59	DUP
1	57712857	57713153	296	DEL
1	57787896	57788003	107	DEL
1	57996637	57996691	54	DUP
1	59383029	59385465	2436	DEL
1	59619299	59619581	282	DEL
1	59900491	59901223	732	DEL
1	60053857	60057008	3151	DEL
1	60322494	60322602	108	DEL
1	60342791	60343655	864	DEL
1	60542653	60542704	51	DEL
1	60600110	60607961	7851	DEL
1	60724721	60725615	894	DEL
1	60889255	60889498	243	DEL
1	61021042	61021280	238	DEL
1	61073701	61074819	1118	DEL
1	61173224	61173275	51	DEL
1	61465935	61465993	58	DEL
1	61485512	61485637	125	DEL
1	61749637	61749891	254	DEL
1	61792273	61794132	1859	DEL
1	61823683	61825823	2140	DEL
1	61854562	61854623	61	DEL
1	62151629	62159310	7681	DEL
1	62336794	62337003	209	DEL
1	62440578	62440630	52	DEL
1	62454821	62454876	55	DEL
1	63081035	63082596	1561	DEL
1	63088969	63089481	512	DEL
1	63176577	63176686	109	DEL
1	63518037	63518230	193	DEL
1	64747074	64747400	326	DEL
1	65419256	65419565	309	DEL
1	65649507	65649646	139	DEL
1	66037056	66039793	2737	DEL
1	66199146	66199208	62	DEL
1	66779504	66779566	62	DEL
1	66946763	66947043	280	DEL
1	67377541	67377736	195	DEL
1	67423990	67424271	281	DEL
1	67680379	67680650	271	DEL
1	67717240	67717552	312	DEL
1	67774452	67774592	140	DEL
1	67778205	67778510	305	DEL
1	68185494	68185545	51	DEL
1	68297126	68297242	116	DEL
1	69060563	69060985	422	DEL
1	69192204	69192862	658	DEL
1	69374856	69375027	171	DEL
1	69478326	69479588	1262	DEL
1	69626792	69626852	60	DEL
1	69698704	69698770	66	DUP
1	69785819	69786101	282	DEL
1	69956976	69957253	277	DEL
1	70262712	70264657	1945	DEL
1	70284599	70284882	283	DEL
1	70317277	70317371	94	DEL
1	70347678	70347921	243	DEL
1	70535895	70535962	67	DEL
1	70616556	70616619	63	DUP
1	71187945	71188918	973	DEL
1	71204502	71205475	973	DEL
1	71307257	71307426	169	DEL
1	71562664	71562758	94	DEL
1	71745744	71746027	283	DEL
1	71764649	71764952	303	DEL
1	71869760	71870379	619	DEL
1	72573167	72573254	87	DEL
1	72787775	72788166	391	DEL
1	73270622	73270943	321	DEL
1	73448548	73448602	54	DEL
1	73805637	73805708	71	DEL
1	73810150	73810205	55	DEL
1	73820436	73820518	82	DEL
1	74074916	74074983	67	DUP
1	75213292	75213380	88	DEL
1	75296004	75296091	87	DEL
1	75759791	75762856	3065	DEL
1	75767581	75767885	304	DEL
1	75778584	75778899	315	DEL
1	76347679	76347994	315	DEL
1	76448122	76448398	276	DEL
1	76671128	76671433	305	DEL
1	77244655	77244734	79	DEL
1	78586104	78593778	7674	DEL
1	79370175	79670863	300688	DEL
1	79779726	79781154	1428	DEL
1	79868267	79868578	311	DEL
1	80094578	80094650	72	DEL
1	80119175	80119261	86	DEL
1	80551048	80551148	100	DEL
1	80687492	80687769	277	DEL
1	81269024	81271034	2010	DEL
1	81345373	81345437	64	DEL
1	81348083	81348141	58	DEL
1	81371957	81372244	287	DEL
1	81619386	81619795	409	DEL
1	81818950	81827525	8575	DEL
1	81828609	81829175	566	DEL
1	82127313	82127589	276	DEL
1	82284384	82284470	86	DEL
1	82336903	82337157	254	DEL
1	83017855	83017954	99	DEL
1	83100989	83101360	371	DEL
1	83337751	83337828	77	DEL
1	83345072	83345124	52	DEL
1	83440097	83440147	50	DEL
1	83442338	83442648	310	DEL
1	83576709	83576807	98	DEL
1	83748656	83748718	62	DEL
1	84006539	84006917	378	DEL
1	84293031	84293967	936	DEL
1	85091498	85091826	328	DEL
1	85290146	85298453	8307	DEL
1	85504527	85504840	313	DEL
1	86056592	86056879	287	DEL
1	86113412	86113692	280	DEL
1	86442164	86442231	67	DEL
1	86485532	86486391	859	DEL
1	86592635	86593151	516	DEL
1	86601025	86601323	298	DEL
1	87269778	87270544	766	DEL
1	88188005	88188057	52	DEL
1	88418606	88418889	283	DEL
1	88493069	88494509	1440	DEL
1	88946479	88946614	135	DEL
1	89055112	89058249	3137	DEL
1	89083498	89083829	331	DEL
1	89413030	89413096	66	DEL
1	89573499	89573557	58	DEL
1	90093661	90095044	1383	DEL
1	90230306	90230387	81	DEL
1	91014308	91015313	1005	DEL
1	91047962	91048046	84	DEL
1	91091307	91091370	63	DEL
1	91102480	91102745	265	DEL
1	91174962	91177613	2651	DEL
1	91220365	91220638	273	DEL
1	92035872	92038025	2153	DEL
1	92343332	92343396	64	DUP
1	92392505	92392806	301	DEL
1	92708251	92708443	192	DEL
1	92819251	92819310	59	DUP
1	93307559	93308568	1009	DEL
1	93433242	93440851	7609	DEL
1	94316756	94316897	141	DEL
1	94899291	94899344	53	DUP
1	95633562	95633612	50	DEL
1	95745374	95746117	743	DEL
1	95933613	95933924	311	DEL
1	96143190	96143474	284	DEL
1	96258177	96258503	326	DEL
1	96336999	96339334	2335	DEL
1	96401319	96401632	313	DEL
1	96621351	96621661	310	DEL
1	96790181	96790496	315	DEL
1	97156324	97156575	251	DEL
1	97286471	97287353	882	DEL
1	97605878	97605960	82	DEL
1	97849845	97850143	298	DEL
1	98080314	98080436	122	DEL
1	98101226	98101447	221	DEL
1	99027431	99031178	3747	DEL
1	99032387	99032617	230	DEL
1	99037699	99037991	292	DEL
1	99072314	99072382	68	DEL
1	99320853	99320998	145	DEL
1	99494927	99495240	313	DEL
1	99704703	99704760	57	DEL
1	100375940	100376237	297	DEL
1	100517749	100518054	305	DEL
1	100541363	100541653	290	DEL
1	100957576	100957710	134	DEL
1	101040135	101040413	278	DEL
1	101215751	101216028	277	DEL
1	101665351	101665651	300	DEL
1	102033259	102033398	139	DEL
1	102103355	102103656	301	DEL
1	102365074	102379121	14047	DEL
1	102787310	102787470	160	DEL
1	102931828	102931889	61	DEL
1	103046306	103053724	7418	DEL
1	103089008	103089066	58	DEL
1	103096616	103096907	291	DEL
1	103173854	103174159	305	DEL
1	103354862	103354914	52	DUP
1	103542738	103542795	57	DEL
1	103648248	103648552	304	DEL
1	103674226	103674295	69	DEL
1	104052038	104052551	513	DEL
1	104190149	104190438	289	DEL
1	104488530	104488663	133	DEL
1	104712328	104712635	307	DEL
1	105716441	105716735	294	DEL
1	106337433	106337494	61	DEL
1	106461187	106461473	286	DEL
1	106528973	106529034	61	DEL
1	106538802	106541022	2220	DEL
1	106987969	106988030	61	DEL
1	107467185	107467489	304	DEL
1	107520166	107520456	290	DEL
1	107828534	107829160	626	DEL
1	108012521	108012821	300	DEL
1	108041085	108041401	316	DEL
1	108088492	108088574	82	DEL
1	108393551	108393715	164	DEL
1	108571310	108572535	1225	DEL
1	108597651	108599857	2206	DEL
1	108871523	108871829	306	DEL
1	108912581	108912925	344	DEL
1	109083679	109083966	287	DEL
1	109173857	109173917	60	DEL
1	109279282	109279580	298	DEL
1	109754075	109754366	291	DEL
1	109806202	109806292	90	DEL
1	109930759	109930838	79	DEL
1	110498591	110498875	284	DEL
1	110503408	110503524	116	DEL
1	110888949	110889582	633	DEL
1	111072369	111073769	1400	DEL
1	112077606	112078773	1167	DEL
1	112293182	112293483	301	DEL
1	112442606	112442944	338	DEL
1	112498484	112498794	310	DEL
1	112520316	112520607	291	DEL
1	112568541	112568766	225	DEL
1	112661252	112661552	300	DEL
1	112932751	112933083	332	DEL
1	113183217	113183270	53	DEL
1	113319376	113319637	261	DEL
1	113412067	113412355	288	DEL
1	113856280	113856590	310	DEL
1	113874888	113875163	275	DEL
1	113891233	113894908	3675	DEL
1	113904402	113904487	85	DEL
1	114138184	114139352	1168	DEL
1	114405158	114405448	290	DEL
1	114460182	114460508	326	DEL
1	114659181	114659500	319	DEL
1	115548891	115549025	134	DEL
1	115708615	115708671	56	DEL
1	115903349	115903670	321	DEL
1	115952299	115952599	300	DEL
1	116327122	116327437	315	DEL
1	116694304	116694573	269	DEL
1	116735570	116735879	309	DEL
1	116914403	116914456	53	DEL
1	116930802	116930854	52	DEL
1	117218711	117218778	67	DEL
1	117377284	117377566	282	DEL
1	117585808	117585877	69	DEL
1	117697293	117697489	196	DEL
1	117936868	117936920	52	DEL
1	118402433	118402496	63	DEL
1	118458496	118458796	300	DEL
1	118513104	118518007	4903	DEL
1	119508074	119508147	73	DEL
1	119564415	119564908	493	DEL
1	119669079	119669353	274	DEL
1	119688122	119688523	401	DEL
1	119785875	119785983	108	DEL
1	119848271	119848557	286	DEL
1	119912584	119912652	68	DEL
1	119962290	119962412	122	DEL
1	120950262	120950349	87	DEL
1	120990412	120990469	57	DEL
1	121172893	121173184	291	DEL
1	121267819	121268126	307	DEL
1	122312740	122320427	7687	DEL
1	122782444	122782952	508	DEL
1	122823823	122824354	531	DEL
1	122825568	122825625	57	DUP
1	122975409	122975695	286	DEL
1	123158281	123158889	608	DEL
1	123705329	123705393	64	DUP
1	123854893	123855275	382	DEL
1	124680776	124680836	60	DUP
1	124767543	124767664	121	DEL
1	125130810	125130862	52	DEL
1	125580935	125581220	285	DEL
1	125652676	125652963	287	DEL
1	125739386	125739607	221	DEL
1	125773626	125774189	563	DEL
1	125790301	125798554	8253	DEL
1	125913965	125914277	312	DEL
1	126308967	126309069	102	DEL
1	126461087	126461368	281	DEL
1	126513969	126515107	1138	DEL
1	126938757	126939035	278	DEL
1	127348077	127348369	292	DEL
1	127349429	127349713	284	DEL
1	127455309	127457415	2106	DEL
1	127565785	127566416	631	DEL
1	127735651	127735976	325	DEL
1	127886623	127886697	74	DEL
1	128047642	128047930	288	DEL
1	128123637	128123917	280	DEL
1	128673353	128673695	342	DEL
1	128982098	128982155	57	DEL
1	130139843	130140284	441	DEL
1	130525284	130525335	51	DEL
1	130770237	130770310	73	DEL
1	130824048	130824306	258	DEL
1	131507415	131507471	56	DEL
1	131678999	131679284	285	DEL
1	132559640	132562033	2393	DEL
1	132671302	132673380	2078	DEL
1	132735089	132735358	269	DEL
1	132738566	132738659	93	DEL
1	133155117	133158879	3762	DEL
1	133206480	133206539	59	DEL
1	134521712	134529941	8229	DEL
1	134729688	134730004	316	DEL
1	135065399	135065499	100	DUP
1	135277563	135277695	132	DEL
1	135521046	135521115	69	DEL
1	135527660	135527732	72	DUP
1	136554319	136556287	1968	DEL
1	136948929	136948983	54	DUP
1	136953566	136953641	75	DEL
1	137172823	137173132	309	DEL
1	137231811	137231869	58	DEL
1	137648737	137648797	60	DEL
1	138220820	138222633	1813	DEL
1	138380218	138412150	31932	DEL
1	139914735	139914796	61	DEL
1	140002464	140002758	294	DEL
1	140108009	140108099	90	DEL
1	141010621	141010741	120	DEL
1	141133729	141133990	261	DEL
1	142004422	142004503	81	DEL
1	142272363	142272953	590	DEL
1	142359147	142360134	987	DEL
1	142464022	142464317	295	DEL
1	142536809	142536901	92	DEL
1	142541028	142556857	15829	DEL
1	142667786	142668061	275	DEL
1	142723178	142723238	60	DEL
1	142928704	142928783	79	DEL
1	142948899	142950040	1141	DEL
1	144108343	144108409	66	DEL
1	144176673	144176759	86	DEL
1	144382437	144382519	82	DEL
1	144696296	144696347	51	DEL
1	144696466	144696552	86	DEL
1	144880713	144880992	279	DEL
1	145549912	145549987	75	DEL
1	146027580	146027636	56	DEL
1	146165147	146166239	1092	DEL
1	146500474	146500798	324	DEL
1	147202628	147202712	84	DEL
1	147209709	147209987	278	DEL
1	147547919	147548195	276	DEL
1	147589177	147589453	276	DEL
1	147930265	147931181	916	DEL
1	148031073	148031370	297	DEL
1	148050935	148051220	285	DEL
1	148191335	148191385	50	DEL
1	149035067	149035118	51	DEL
1	149037073	149037346	273	DEL
1	149540872	149540959	87	DEL
1	149597384	149597586	202	DEL
1	149783483	149784177	694	DEL
1	150139848	150139907	59	DEL
1	150319142	150319271	129	DEL
1	150561894	150561953	59	DUP
1	150715123	150715940	817	DEL
1	150739083	150739137	54	DEL
1	150831977	150832279	302	DEL
1	151124663	151124718	55	DEL
1	151881710	151882017	307	DEL
1	151897600	151897902	302	DEL
1	152147396	152147998	602	DEL
1	153372418	153372715	297	DEL
1	153423055	153423365	310	DEL
1	153758987	153759087	100	DEL
1	154216194	154218079	1885	DEL
1	154351972	154352026	54	DEL
1	154676283	154676602	319	DEL
1	154691958	154692237	279	DEL
1	155031933	155032231	298	DEL
1	155301268	155302773	1505	DEL
1	155562614	155562922	308	DEL
1	156177078	156177632	554	DEL
1	156681458	156682907	1449	DEL
1	156819862	156820176	314	DEL
1	156858335	156858395	60	DEL
1	157055243	157055390	147	DEL
1	157272793	157272853	60	DEL
1	157321007	157321061	54	DEL
1	157777674	157778266	592	DEL
1	158638603	158639325	722	DEL
1	158905211	158905511	300	DEL
1	159137529	159137591	62	DEL
1	159672664	159672967	303	DEL
1	159742534	159742838	304	DEL
1	160054560	160054680	120	DEL
1	160213489	160213540	51	DEL
1	160436456	160437239	783	DEL
1	160871498	160871559	61	DEL
1	160887159	160887451	292	DEL
1	161049259	161049583	324	DEL
1	161058674	161058741	67	DEL
1	161135963	161136027	64	DEL
1	161239094	161239371	277	DEL
1	161428688	161429041	353	DEL
1	161462499	161462574	75	DEL
1	161839749	161839805	56	DEL
1	161884770	161884993	223	DEL
1	161907655	161907943	288	DEL
1	162075444	162078626	3182	DEL
1	162152005	162152312	307	DEL
1	162325068	162325366	298	DEL
1	162877663	162877735	72	DEL
1	162918966	162919255	289	DEL
1	163075387	163075517	130	DEL
1	163269582	163269885	303	DEL
1	163538960	163539651	691	DEL
1	163868691	163868976	285	DEL
1	163950245	163951473	1228	DEL
1	164244351	164244653	302	DEL
1	164254463	164255056	593	DEL
1	164524948	164525236	288	DEL
1	164823454	164823533	79	DEL
1	164843931	164844639	708	DEL
1	165140472	165140786	314	DEL
1	165279198	165279485	287	DEL
1	165433324	165433648	324	DEL
1	165483992	165484300	308	DEL
1	165567830	165568117	287	DEL
1	166009041	166009156	115	DEL
1	166142315	166142699	384	DEL
1	166184186	166184474	288	DEL
1	166447026	166447333	307	DEL
1	166960688	166960857	169	DEL
1	167186790	167186862	72	DEL
1	167319347	167319403	56	DEL
1	168323686	168323765	79	DEL
1	168395309	168395905	596	DEL
1	168396251	168398215	1964	DEL
1	168690707	168691016	309	DEL
1	168729674	168729947	273	DEL
1	168956949	168957267	318	DEL
1	169018954	169019249	295	DEL
1	169332172	169332243	71	DEL
1	169664757	169665066	309	DEL
1	169669488	169669542	54	DUP
1	169736892	169736966	74	DEL
1	169976336	169976623	287	DEL
1	170491508	170491574	66	DEL
1	170639746	170639923	177	DEL
1	170715832	170716149	317	DEL
1	171078262	171078570	308	DEL
1	171155052	171155133	81	DEL
1	171382580	171382672	92	DUP
1	171860090	171860352	262	DEL
1	172002217	172002298	81	DEL
1	172042159	172042251	92	DUP
1	172340306	172340445	139	DEL
1	173389422	173389617	195	DEL
1	173430247	173430958	711	DEL
1	173479225	173479325	100	DEL
1	174087041	174087370	329	DEL
1	174184107	174184214	107	DEL
1	174228633	174228969	336	DEL
1	174452080	174454999	2919	DEL
1	174611399	174611508	109	DEL
1	174670870	174670935	65	DUP
1	175467553	175468356	803	DEL
1	175673050	175673136	86	DEL
1	175758105	175758161	56	DEL
1	176045200	176047136	1936	DEL
1	176404427	176404723	296	DEL
1	176483044	176483615	571	DEL
1	176501170	176501257	87	DEL
1	176577021	176584132	7111	DEL
1	176640506	176640808	302	DEL
1	176700800	176703263	2463	DEL
1	176736079	176740476	4397	DEL
1	177036772	177036863	91	DUP
1	177432274	177432345	71	DEL
1	177489058	177489150	92	DEL
1	178075692	178075993	301	DEL
1	178359046	178366322	7276	DEL
1	178489334	178490921	1587	DEL
1	178544611	178544875	264	DEL
1	178819855	178819985	130	DEL
1	178975457	178975756	299	DEL
1	179008348	179008653	305	DEL
1	179057667	179059402	1735	DEL
1	179237449	179237500	51	DEL
1	179591965	179592040	75	DEL
1	180482855	180483149	294	DEL
1	180649425	180649530	105	DEL
1	181391910	181391968	58	DEL
1	181475377	181475856	479	DEL
1	181636957	181637291	334	DEL
1	181830387	181831031	644	DEL
1	181892005	181892062	57	DEL
1	181933697	181937107	3410	DEL
1	182349724	182349783	59	DEL
1	182485021	182485394	373	DEL
1	183005531	183005834	303	DEL
1	183471484	183471542	58	DEL
1	184040808	184040883	75	DEL
1	184157182	184157489	307	DEL
1	184297888	184297948	60	DEL
1	184408042	184408107	65	DUP
1	184927510	184927805	295	DEL
1	185154527	185154591	64	DUP
1	185295150	185295437	287	DEL
1	185300260	185300584	324	DEL
1	185568774	185568974	200	DEL
1	185666352	185666618	266	DEL
1	185674204	185674264	60	DUP
1	185705748	185706066	318	DEL
1	185840147	185840208	61	DEL
1	185864166	185864506	340	DEL
1	185976012	185976092	80	DEL
1	185992476	185992834	358	DEL
1	186214984	186215283	299	DEL
1	186628103	186629776	1673	DEL
1	187308255	187308306	51	DEL
1	187354604	187357812	3208	DEL
1	187357915	187357995	80	DEL
1	187358064	187361006	2942	DEL
1	187369213	187369530	317	DEL
1	187370046	187370434	388	DEL
1	188219107	188220290	1183	DEL
1	189515730	189515805	75	DEL
1	190424899	190425611	712	DEL
1	191148094	191155795	7701	DEL
1	191269512	191269636	124	DEL
1	191320293	191320343	50	DEL
1	191720303	191721074	771	DEL
1	192340732	192340787	55	DUP
1	194090904	194091186	282	DEL
1	194092937	194093664	727	DEL
1	194148300	194153757	5457	DEL
1	194465788	194465955	167	DEL
1	194964095	194964282	187	DEL
1	194977264	194977568	304	DEL
1	195124439	195125042	603	DEL
1	195306096	195306166	70	DEL
1	195315485	195315537	52	DEL
1	195364239	195364549	310	DEL
1	195546492	195547441	949	DEL
1	195872683	195872973	290	DEL
1	195976408	195976462	54	DEL
1	196131907	196132220	313	DEL
1	196558925	196559101	176	DEL
1	196736031	196736317	286	DEL
1	196774642	196774914	272	DEL
1	197341839	197341984	145	DEL
1	197434802	197434858	56	DEL
1	198501912	198501970	58	DEL
1	198739923	198740219	296	DEL
1	199043629	199043690	61	DEL
1	199448538	199448813	275	DEL
1	199459194	199459311	117	DEL
1	199474121	199480456	6335	DEL
1	200171560	200172174	614	DEL
1	200176073	200181888	5815	DEL
1	200197842	200198687	845	DEL
1	200364744	200365458	714	DEL
1	200483672	200485025	1353	DEL
1	201091408	201091709	301	DEL
1	201351329	201351635	306	DEL
1	201534086	201534140	54	DEL
1	201790009	201812484	22475	DEL
1	202703946	202705838	1892	DEL
1	202761371	202761646	275	DEL
1	203015694	203017876	2182	DEL
1	203084612	203084911	299	DEL
1	203173737	203174530	793	DEL
1	203242856	203242975	119	DEL
1	203254994	203255274	280	DEL
1	203519708	203521286	1578	DEL
1	203689365	203689642	277	DEL
1	203935505	203935796	291	DEL
1	203940328	203940603	275	DEL
1	204609888	204610220	332	DEL
1	204641187	204641485	298	DEL
1	204659136	204659656	520	DEL
1	204829387	204829673	286	DEL
1	204987423	204987705	282	DEL
1	205118237	205119270	1033	DEL
1	205181551	205181601	50	DEL
1	205195247	205195534	287	DEL
1	205360641	205361002	361	DEL
1	205401353	205401697	344	DEL
1	205493424	205493480	56	DEL
1	205561805	205562073	268	DEL
1	205733696	205733772	76	DEL
1	206410036	206410586	550	DEL
1	206510906	206511362	456	DEL
1	206635989	206636040	51	DEL
1	206977436	206977491	55	DEL
1	207238815	207239150	335	DEL
1	207465673	207465732	59	DEL
1	207591521	207591828	307	DEL
1	207896219	207896562	343	DEL
1	207901543	207901851	308	DEL
1	209241526	209241607	81	DEL
1	209552107	209571707	19600	DEL
1	209631072	209631348	276	DEL
1	209692326	209692620	294	DEL
1	210019373	210019430	57	DEL
1	210372727	210373037	310	DEL
1	210418278	210418370	92	DEL
1	210459561	210459847	286	DEL
1	210593077	210593135	58	DUP
1	210829643	210829699	56	DEL
1	210932386	210933045	659	DEL
1	210937744	210938045	301	DEL
1	211023347	211023404	57	DEL
1	211030638	211035629	4991	DEL
1	211145522	211146317	795	DEL
1	211336367	211336669	302	DEL
1	211452486	211452758	272	DEL
1	211491245	211491299	54	DEL
1	211638807	211638870	63	DEL
1	212135522	212136110	588	DEL
1	212258837	212259082	245	DEL
1	212315979	212316068	89	DEL
1	213383711	213383766	55	DEL
1	213450338	213450408	70	DEL
1	213735660	213735989	329	DEL
1	213850772	213850824	52	DUP
1	213912961	213913014	53	DUP
1	214675018	214675270	252	DEL
1	214962185	214970452	8267	DEL
1	215020891	215021215	324	DEL
1	215297346	215649085	351739	DEL
1	215495023	215495349	326	DEL
1	215640749	215640971	222	DEL
1	215828986	215832502	3516	DEL
1	215901356	215901520	164	DEL
1	216507028	216507181	153	DEL
1	216654826	216655084	258	DEL
1	216863389	216863678	289	DEL
1	217175576	217175643	67	DEL
1	217858459	217858764	305	DEL
1	218111046	218111131	85	DUP
1	218530255	218530308	53	DEL
1	218547855	220566568	2018713	DEL
1	220571054	220571126	72	DUP
1	220986026	220986331	305	DEL
1	221037450	221037723	273	DEL
1	221138918	221138988	70	DEL
1	221149561	221149727	166	DEL
1	221560520	221564612	4092	DEL
1	221768110	221768818	708	DEL
1	221950534	221950826	292	DEL
1	222677600	222677745	145	DEL
1	223154618	223154688	70	DEL
1	223524718	223525036	318	DEL
1	223910865	223913718	2853	DEL
1	224915301	224915492	191	DEL
1	225104536	225104598	62	DEL
1	225338883	225339630	747	DEL
1	226121819	226122137	318	DEL
1	226305023	226305077	54	DEL
1	227097782	227100438	2656	DEL
1	227340584	227340690	106	DEL
1	227430615	227431190	575	DEL
1	227562348	227562820	472	DEL
1	227868657	227868844	187	DEL
1	228138040	228138103	63	DEL
1	228504556	228505025	469	DEL
1	228573358	228573666	308	DEL
1	228937748	228938015	267	DEL
1	228954152	228954220	68	DEL
1	229192144	229192194	50	DEL
1	229793161	229793363	202	DEL
1	229937012	229941840	4828	DEL
1	230038975	230039038	63	DEL
1	230040965	230041033	68	DEL
1	230526071	230526359	288	DEL
1	231049515	231049806	291	DEL
1	231153220	231153529	309	DEL
1	231192442	231193131	689	DEL
1	231432832	231433063	231	DEL
1	231812799	231813328	529	DEL
1	231850221	231850280	59	DEL
1	233197397	233201088	3691	DEL
1	233784649	233784704	55	DEL
1	234726956	234734275	7319	DEL
1	234894867	234895392	525	DEL
1	234902750	234902828	78	DEL
1	235163010	235163065	55	DEL
1	235166048	235166135	87	DEL
1	235611278	235611981	703	DEL
1	236015432	236015748	316	DEL
1	236586278	236588070	1792	DEL
1	236905672	236905842	170	DEL
1	236946569	236946636	67	DEL
1	236962082	236962373	291	DEL
1	237268083	237268400	317	DEL
1	237324824	237327969	3145	DEL
1	237329081	237329364	283	DEL
1	237426943	237427108	165	DEL
1	237570867	237570933	66	DEL
1	238086866	238088557	1691	DEL
1	238089792	238089852	60	DEL
1	239164621	239164676	55	DEL
1	239206412	239206696	284	DEL
1	239266309	239266384	75	DEL
1	239275745	239278086	2341	DEL
1	239448839	239451800	2961	DEL
1	239540346	239540659	313	DEL
1	239586901	239587204	303	DEL
1	240002103	240002155	52	DEL
1	240027529	240027589	60	DEL
1	240058976	240059056	80	DEL
1	240642597	240642873	276	DEL
1	241388668	241388947	279	DEL
1	241390026	241390335	309	DEL
1	241395780	241396069	289	DEL
1	241546912	241546972	60	DUP
1	241731580	241731635	55	DEL
1	242144810	242145939	1129	DEL
1	242495993	242496934	941	DEL
1	242773087	242773388	301	DEL
1	243694848	243694931	83	DEL
1	243866981	243867392	411	DEL
1	243964458	243964761	303	DEL
1	243984626	243984680	54	DEL
1	244171202	244172534	1332	DEL
1	244294916	244294994	78	DEL
1	244316527	244316597	70	DEL
1	244531148	244531226	78	DEL
1	244608450	244611137	2687	DEL
1	244732541	244732625	84	DEL
1	245040398	245040448	50	DEL
1	245080340	245080632	292	DEL
1	245170321	245174376	4055	DEL
1	245178376	245178452	76	DEL
1	245269881	245270026	145	DEL
1	245447043	245447099	56	DEL
1	245450583	245450862	279	DEL
1	245811287	245816082	4795	DEL
1	246078128	246078245	117	DEL
1	246132670	246132977	307	DEL
1	246155889	246156211	322	DEL
1	246314294	246314353	59	DEL
1	246476052	246476254	202	DEL
1	246536058	246536163	105	DEL
1	246695233	246695657	424	DEL
1	246747316	246747901	585	DEL
1	246963035	246963323	288	DEL
1	246966256	246966556	300	DEL
1	247146642	247146936	294	DEL
1	247278173	247278450	277	DEL
1	247546566	247546762	196	DEL
1	247572049	247572349	300	DEL
1	248045596	248045779	183	DEL
1	248193836	248194131	295	DEL
1	248286398	248286813	415	DEL
1	248303131	248304949	1818	DEL
1	248584844	248584916	72	DEL
1	248798537	248798593	56	DEL
1	248838040	248838333	293	DEL
1	248861116	248861428	312	DEL
1	248918805	248919657	852	DEL
1	249159637	249159938	301	DEL
1	249581721	249584208	2487	DEL
1	249822446	249822548	102	DEL
1	249829218	249829515	297	DEL
1	249967407	249967718	311	DEL
1	250002574	250005202	2628	DEL
1	250041788	250042248	460	DEL
1	250132182	250132236	54	DUP
1	250214541	250214835	294	DEL
1	250293146	250293229	83	DEL
1	250951344	250951397	53	DEL
1	251005554	251006878	1324	DEL
1	251032665	251032720	55	DEL
1	251209732	251209783	51	DEL
1	251249438	251250823	1385	DEL
1	251285510	251285563	53	DEL
1	251504413	251504466	53	DEL
1	251575116	251575200	84	DEL
1	251800096	251800692	596	DEL
1	252154232	252154523	291	DEL
1	252299602	252299884	282	DEL
1	252539663	252539950	287	DEL
1	252558807	252558876	69	DEL
1	252617318	252617383	65	DEL
1	252959660	252962839	3179	DEL
1	252977484	252977567	83	DEL
1	253300717	253300990	273	DEL
1	253447579	253447952	373	DEL
1	253541213	253541323	110	DEL
1	253584497	253584913	416	DEL
1	253607211	253607269	58	DEL
1	253854229	253854555	326	DEL
1	253883589	253883660	71	DEL
1	253989926	253990203	277	DEL
1	254042243	254042533	290	DEL
1	254256783	254257060	277	DEL
1	254597558	254597835	277	DEL
1	254756985	254757280	295	DEL
1	254804171	254804226	55	DEL
1	254880438	254880649	211	DEL
1	254948547	254948613	66	DEL
1	254980502	254980553	51	DEL
1	255057465	255057935	470	DEL
1	255313507	255313773	266	DEL
1	255423370	255423639	269	DEL
1	255492343	255492393	50	DEL
1	255589664	255589951	287	DEL
1	255634745	255635024	279	DEL
1	255696484	255696610	126	DEL
1	255810708	255810981	273	DEL
1	255925500	255925786	286	DEL
1	255985696	255985985	289	DEL
1	256018694	256018994	300	DEL
1	256031773	256032062	289	DEL
1	257419979	257420151	172	DEL
1	257520104	257520403	299	DEL
1	257842442	257842612	170	DEL
1	258031457	258031549	92	DEL
1	258280031	258280390	359	DEL
1	258744502	258744806	304	DEL
1	258786766	258786824	58	DEL
1	259117858	259117909	51	DEL
1	259642344	259642607	263	DEL
1	259646675	259647522	847	DEL
1	259700810	259700883	73	DEL
1	260070331	260071672	1341	DEL
1	260107969	260112246	4277	DEL
1	260285565	260286654	1089	DEL
1	260439800	260440080	280	DEL
1	260958965	260959017	52	DUP
1	261271010	261271323	313	DEL
1	261395521	261395850	329	DEL
1	261494825	261497840	3015	DEL
1	261580745	261581044	299	DEL
1	261752735	261752790	55	DEL
1	262031222	262032169	947	DEL
1	262103944	262104198	254	DEL
1	262868333	262868612	279	DEL
1	262910452	262911332	880	DEL
1	262990822	262990879	57	DEL
1	263066144	263080360	14216	DEL
1	263315095	263315147	52	DEL
1	263431267	263438928	7661	DEL
1	263744101	263744717	616	DEL
1	264032026	264032081	55	DEL
1	264510184	264510256	72	DEL
1	264694762	264695057	295	DEL
1	265254527	265254768	241	DEL
1	265486634	265486970	336	DEL
1	265491596	265491816	220	DEL
1	265550900	265551202	302	DEL
1	265568204	265568536	332	DEL
1	265572069	265572350	281	DEL
1	265624816	265624870	54	DEL
1	265697241	265697519	278	DEL
1	265718465	265718761	296	DEL
1	265742684	265743001	317	DEL
1	265765082	265765393	311	DEL
1	265775336	265775891	555	DEL
1	265776319	265776617	298	DEL
1	265883064	265883376	312	DEL
1	266082249	266082468	219	DEL
1	266087211	266087263	52	DEL
1	266232349	266232646	297	DEL
1	266376582	266376868	286	DEL
1	266672175	266672389	214	DEL
1	266821559	266821867	308	DEL
1	266869180	266870062	882	DEL
1	267115861	267116107	246	DEL
1	267234824	267234883	59	DUP
1	267382929	267383200	271	DEL
1	267538927	267538981	54	DEL
1	267565090	267565385	295	DEL
1	267594325	267594646	321	DEL
1	267604516	267606677	2161	DEL
1	267703597	267704373	776	DEL
1	267788964	267789220	256	DEL
1	267794739	267795046	307	DEL
1	267803943	267804520	577	DEL
1	267884733	267884803	70	DEL
1	267917501	267917792	291	DEL
1	267961008	267961130	122	DEL
1	268080826	268081028	202	DEL
1	268081102	268081405	303	DEL
1	268410274	268410577	303	DEL
1	268441273	268441370	97	DEL
1	268512291	268512579	288	DEL
1	268607337	268607395	58	DEL
1	268626263	268626549	286	DEL
1	268687871	268687932	61	DEL
1	268727437	268727528	91	DEL
1	268850073	268850449	376	DEL
1	268975961	268976234	273	DEL
1	269016270	269016485	215	DEL
1	269131639	269131922	283	DEL
1	269253872	269253934	62	DEL
1	269284119	269284740	621	DEL
1	269301023	269301329	306	DEL
1	269779367	269780133	766	DEL
1	270234733	270234983	250	DEL
1	270396548	270397708	1160	DEL
1	270509570	270509646	76	DEL
1	270598347	270598649	302	DEL
1	270624754	270624866	112	DEL
1	270982517	270982835	318	DEL
1	271041055	271042021	966	DEL
1	271070630	271070683	53	DUP
1	271076562	271076643	81	DEL
1	271084519	271084810	291	DEL
1	271096758	271097117	359	DEL
1	271178522	271178737	215	DEL
1	271229162	271229439	277	DEL
1	271468608	271468914	306	DEL
1	271475228	271475346	118	DEL
1	271917141	271917246	105	DEL
1	272458281	272458557	276	DEL
1	272562776	272562841	65	DEL
1	272698614	272698703	89	DEL
1	272737036	272737311	275	DEL
1	272906505	272906783	278	DEL
1	273173070	273173153	83	DEL
1	273348124	273348701	577	DEL
1	273367399	273367654	255	DEL
1	273368898	273368954	56	DEL
1	273512113	273512791	678	DEL
1	273528313	273528382	69	DEL
1	273865148	273865459	311	DEL
1	273966398	273966529	131	DEL
1	274067095	274067145	50	DEL
1	274228691	274228835	144	DEL
2	100193	100246	53	DUP
2	442552	442847	295	DEL
2	801872	801937	65	DEL
2	1030298	1030614	316	DEL
2	1111587	1111641	54	DEL
2	1179358	1179417	59	DEL
2	1212398	1212555	157	DEL
2	1324285	1324601	316	DEL
2	1335048	1335137	89	DEL
2	1423453	1423503	50	DEL
2	1459785	1460375	590	DEL
2	1774589	1775894	1305	DEL
2	1784456	1784526	70	DEL
2	1883526	1883635	109	DEL
2	2074670	2074758	88	DEL
2	2134967	2135590	623	DEL
2	2279912	2279973	61	DEL
2	2306249	2306396	147	DEL
2	2323724	2323993	269	DEL
2	2361003	2361228	225	DEL
2	2561023	2561094	71	DEL
2	2566793	2567260	467	DEL
2	2672780	2672836	56	DEL
2	2688100	2688169	69	DEL
2	2731252	2731319	67	DEL
2	2753494	2754014	520	DEL
2	2845232	2845385	153	DEL
2	3071912	3071966	54	DEL
2	3322435	3322580	145	DEL
2	3399844	3399896	52	DEL
2	3687688	3688009	321	DEL
2	3771263	3771324	61	DEL
2	3818243	3818383	140	DEL
2	4044803	4045089	286	DEL
2	4344275	4345543	1268	DEL
2	4509531	4509664	133	DEL
2	4509815	4509880	65	DEL
2	4668211	4668268	57	DEL
2	4728153	4728454	301	DEL
2	4842143	4842283	140	DEL
2	4844164	4844474	310	DEL
2	4997072	4997379	307	DEL
2	4998538	4998744	206	DEL
2	5033184	5033237	53	DEL
2	5219970	5220027	57	DEL
2	5503588	5503889	301	DEL
2	5626336	5627465	1129	DEL
2	6085744	6085962	218	DEL
2	6395521	6395823	302	DEL
2	6397117	6397384	267	DEL
2	6415364	6415415	51	DEL
2	6457290	6457610	320	DEL
2	6509355	6511424	2069	DEL
2	6583042	6583340	298	DEL
2	6682987	6683056	69	DEL
2	6939146	6939427	281	DEL
2	6968633	6968706	73	DEL
2	7024455	7024764	309	DEL
2	7047361	7047675	314	DEL
2	7070276	7070445	169	DEL
2	7089887	7090258	371	DEL
2	7182473	7182759	286	DEL
2	7208706	7208999	293	DEL
2	7219777	7220066	289	DEL
2	8044424	8044489	65	DEL
2	8372981	8373262	281	DEL
2	8462409	8462709	300	DEL
2	8469729	8469783	54	DUP
2	8486359	8487751	1392	DEL
2	8491212	8491496	284	DEL
2	8562101	8562413	312	DEL
2	8572527	8572822	295	DEL
2	8699276	8699567	291	DEL
2	8746933	8747241	308	DEL
2	9001712	9002033	321	DEL
2	9157584	9157878	294	DEL
2	9165339	9165493	154	DEL
2	9172734	9172817	83	DEL
2	9274625	9274921	296	DEL
2	9299944	9300248	304	DEL
2	9354335	9354949	614	DEL
2	9485316	9485612	296	DEL
2	9498517	9498789	272	DEL
2	10010733	10010790	57	DEL
2	10048790	10049078	288	DEL
2	10095885	10095957	72	DEL
2	10860881	10861176	295	DEL
2	11127400	11128187	787	DEL
2	11510877	11512498	1621	DEL
2	11861156	11861449	293	DEL
2	11960420	11960496	76	DEL
2	12445750	12445803	53	DEL
2	12730959	12731011	52	DEL
2	12752751	12753039	288	DEL
2	12797314	12797381	67	DEL
2	12849489	12849767	278	DEL
2	12978522	12982395	3873	DEL
2	13334569	13334762	193	DEL
2	13335113	13335390	277	DEL
2	13363262	13363435	173	DEL
2	13398649	13399751	1102	DEL
2	13411286	13411578	292	DEL
2	13413011	13415473	2462	DEL
2	13935038	13935213	175	DEL
2	14197119	14197197	78	DEL
2	14224409	14224680	271	DEL
2	14735416	14735679	263	DEL
2	15204692	15205276	584	DEL
2	15231719	15232075	356	DEL
2	15544721	15545018	297	DEL
2	15629287	15629571	284	DEL
2	16112771	16112840	69	DEL
2	16223596	16223883	287	DEL
2	17145065	17145155	90	DEL
2	17248058	17248344	286	DEL
2	17346952	17347008	56	DUP
2	17488947	17489098	151	DEL
2	17489803	17490046	243	DEL
2	17499804	17500042	238	DEL
2	17504178	17504228	50	DEL
2	17636253	17636543	290	DEL
2	17689039	17689098	59	DEL
2	17731377	17731437	60	DEL
2	17739470	17739566	96	DEL
2	17993379	17994583	1204	DEL
2	18272366	18272450	84	DEL
2	18540020	18540290	270	DEL
2	18743317	18743623	306	DEL
2	18934029	18934085	56	DUP
2	18999955	19000028	73	DEL
2	19002901	19003463	562	DEL
2	19025608	19025676	68	DEL
2	19072471	19072741	270	DEL
2	19212091	19215717	3626	DEL
2	19923027	19923331	304	DEL
2	20129710	20129958	248	DEL
2	20222787	20223083	296	DEL
2	20260205	20260515	310	DEL
2	20347546	20347852	306	DEL
2	20380060	20380110	50	DEL
2	20500661	20502067	1406	DEL
2	20632643	20632923	280	DEL
2	20908873	20909158	285	DEL
2	21156011	21156121	110	DEL
2	21174414	21174989	575	DEL
2	21283112	21283423	311	DEL
2	21602536	21602848	312	DEL
2	21735738	21736043	305	DEL
2	21877413	21877723	310	DEL
2	22130566	22130842	276	DEL
2	22248927	22248986	59	DEL
2	22564713	22564777	64	DEL
2	22781306	22781372	66	DEL
2	23218925	23219734	809	DEL
2	23241858	23242161	303	DEL
2	23275829	23276150	321	DEL
2	23279056	23279336	280	DEL
2	23484301	23484362	61	DEL
2	23722727	23722844	117	DEL
2	23747880	23748194	314	DEL
2	23753112	23753275	163	DEL
2	23787387	23787448	61	DEL
2	24013441	24013506	65	DEL
2	24129843	24129900	57	DEL
2	24245767	24246173	406	DEL
2	24288871	24289387	516	DEL
2	24315411	24317217	1806	DEL
2	24518578	24518662	84	DEL
2	24572889	24573188	299	DEL
2	24578639	24579092	453	DEL
2	25115149	25115257	108	DEL
2	25154064	25154378	314	DEL
2	25271623	25271930	307	DEL
2	25294101	25294172	71	DEL
2	25546013	25546292	279	DEL
2	25556356	25556660	304	DEL
2	25634477	25634761	284	DEL
2	25731480	25731787	307	DEL
2	25750924	25751663	739	DEL
2	25855399	25855455	56	DEL
2	26186811	26187119	308	DEL
2	26209505	26209809	304	DEL
2	26209879	26209933	54	DEL
2	26298616	26298909	293	DEL
2	26450436	26450718	282	DEL
2	26741832	26741906	74	DEL
2	26811218	26811273	55	DEL
2	27015824	27016129	305	DEL
2	27031938	27032219	281	DEL
2	27119775	27122726	2951	DEL
2	27163220	27163499	279	DEL
2	27195465	27195543	78	DEL
2	27320641	27320713	72	DEL
2	27603734	27604044	310	DEL
2	27615757	27616058	301	DEL
2	27631961	27632241	280	DEL
2	27671189	27671247	58	DEL
2	27944757	27945107	350	DEL
2	27960744	27961046	302	DEL
2	28052432	28052737	305	DEL
2	28058742	28058796	54	DEL
2	28130887	28131200	313	DEL
2	28166867	28166926	59	DEL
2	28449018	28449306	288	DEL
2	28519370	28520918	1548	DEL
2	28548553	28548858	305	DEL
2	28611550	28613051	1501	DEL
2	28777639	28777715	76	DEL
2	28865649	28866240	591	DEL
2	29308186	29308265	79	DEL
2	29506221	29506336	115	DEL
2	29634291	29634367	76	DEL
2	29682064	29682114	50	DEL
2	29702287	29710387	8100	DEL
2	29743633	29743930	297	DEL
2	29800479	29800532	53	DEL
2	29910499	29911371	872	DEL
2	30008610	30008902	292	DEL
2	30305254	30305310	56	DEL
2	30305985	30306865	880	DEL
2	30460189	30460476	287	DEL
2	30493751	30494111	360	DEL
2	30725745	30726066	321	DEL
2	30767246	30767326	80	DEL
2	31098476	31098617	141	DEL
2	31488922	31492457	3535	DEL
2	32369525	32369598	73	DEL
2	32391092	32391654	562	DEL
2	32617464	32617526	62	DEL
2	32748074	32748371	297	DEL
2	32894799	32894849	50	DEL
2	32905735	32906013	278	DEL
2	33071030	33071328	298	DEL
2	33198995	33199062	67	DEL
2	33557290	33559492	2202	DEL
2	33570997	33571397	400	DEL
2	33604717	33604992	275	DEL
2	33667758	33668050	292	DEL
2	33674548	33682706	8158	DEL
2	33755119	33755182	63	DEL
2	33755963	33756241	278	DEL
2	33852228	33859333	7105	DEL
2	33866565	33866996	431	DEL
2	33878408	33878472	64	DUP
2	33968496	33968951	455	DEL
2	33970913	33971344	431	DEL
2	34019590	34021936	2346	DEL
2	34391832	34394466	2634	DEL
2	34407611	34407699	88	DEL
2	34509819	34509883	64	DEL
2	34550249	34550408	159	DEL
2	34737626	34737693	67	DEL
2	35118007	35118058	51	DEL
2	35248060	35248833	773	DEL
2	35559238	35559367	129	DEL
2	35569936	35569990	54	DUP
2	35759630	35759921	291	DEL
2	35773196	35773249	53	DEL
2	36013106	36013165	59	DEL
2	36148763	36148849	86	DEL
2	36491484	36491750	266	DEL
2	36790633	36790907	274	DEL
2	36869288	36872359	3071	DEL
2	36878963	36879058	95	DEL
2	36997997	36998075	78	DEL
2	37088453	37088774	321	DEL
2	37124133	37124421	288	DEL
2	37458150	37458208	58	DEL
2	37538714	37538997	283	DEL
2	37541763	37542763	1000	DEL
2	37595958	37597883	1925	DEL
2	37645010	37645453	443	DEL
2	37646874	37647153	279	DEL
2	37841004	37841066	62	DEL
2	37896301	37896928	627	DEL
2	37900228	37900536	308	DEL
2	37968249	37968339	90	DUP
2	38070997	38071305	308	DEL
2	38136312	38143624	7312	DEL
2	38146012	38146077	65	DEL
2	38158484	38159208	724	DEL
2	38197437	38197491	54	DEL
2	38282912	38282963	51	DEL
2	38321019	38321304	285	DEL
2	38799165	38799452	287	DEL
2	39025846	39026705	859	DEL
2	39092549	39092850	301	DEL
2	39241309	39241595	286	DEL
2	39408348	39408454	106	DUP
2	39474313	39474399	86	DEL
2	39568608	39568660	52	DEL
2	39905485	39905767	282	DEL
2	39960536	39960836	300	DEL
2	39981309	39981644	335	DEL
2	40120403	40120723	320	DEL
2	40123169	40123461	292	DEL
2	40343497	40344180	683	DEL
2	40387789	40388509	720	DEL
2	40513636	40513695	59	DEL
2	40551440	40551709	269	DEL
2	40840915	40840987	72	DUP
2	40868396	40868677	281	DEL
2	40931184	40931239	55	DEL
2	40943657	40943956	299	DEL
2	40950491	40950760	269	DEL
2	41061724	41061786	62	DEL
2	41083907	41084201	294	DEL
2	41455614	41455904	290	DEL
2	41519595	41519880	285	DEL
2	41573158	41573465	307	DEL
2	41595459	41595526	67	DEL
2	41978643	41978852	209	DEL
2	42041210	42041273	63	DEL
2	42061811	42061870	59	DUP
2	42535562	42539770	4208	DEL
2	43075558	43075842	284	DEL
2	43118367	43119022	655	DEL
2	43578445	43578721	276	DEL
2	43794610	43794889	279	DEL
2	44579288	44579381	93	DEL
2	44850044	44850316	272	DEL
2	44995896	44996188	292	DEL
2	45075379	45075657	278	DEL
2	45125530	45125582	52	DEL
2	45204668	45204994	326	DEL
2	45315304	45315596	292	DEL
2	45340300	45340589	289	DEL
2	45517129	45517187	58	DEL
2	46387626	46387751	125	DEL
2	46549026	46551289	2263	DEL
2	46621493	46621803	310	DEL
2	46848345	46848439	94	DEL
2	47195089	47195147	58	DEL
2	47245636	47245695	59	DEL
2	47856105	47856272	167	DEL
2	48107466	48107744	278	DEL
2	48177126	48177185	59	DEL
2	48333464	48334603	1139	DEL
2	48364273	48364537	264	DEL
2	48429485	48430197	712	DEL
2	48591389	48591455	66	DUP
2	48790210	48790500	290	DEL
2	48797023	48797082	59	DEL
2	48800936	48801207	271	DEL
2	48822162	48822231	69	DEL
2	48966329	48966562	233	DEL
2	49109729	49110046	317	DEL
2	49115299	49115351	52	DEL
2	49278071	49278353	282	DEL
2	49798808	49799113	305	DEL
2	49912889	49912973	84	DEL
2	49984509	49984577	68	DEL
2	50009080	50009149	69	DEL
2	50044924	50044983	59	DEL
2	50645418	50646063	645	DEL
2	50982899	50983095	196	DEL
2	50983287	50983363	76	DEL
2	51422227	51428868	6641	DEL
2	51858411	51858766	355	DEL
2	51901699	51901752	53	DEL
2	52027993	52028349	356	DEL
2	52143248	52143544	296	DEL
2	52300874	52300924	50	DEL
2	52314233	52314535	302	DEL
2	52406226	52407813	1587	DEL
2	52650685	52650777	92	DEL
2	52665689	52666076	387	DEL
2	52735006	52736254	1248	DEL
2	52888598	52890714	2116	DEL
2	53046964	53047159	195	DEL
2	53299381	53299466	85	DEL
2	53474004	53474132	128	DEL
2	53512816	53513257	441	DEL
2	53817185	53819263	2078	DEL
2	53894380	53894466	86	DEL
2	53913821	53913995	174	DEL
2	54001690	54036105	34415	DEL
2	54053166	54053443	277	DEL
2	54213167	54213483	316	DEL
2	54331734	54331797	63	DEL
2	54557758	54557987	229	DEL
2	54571123	54571180	57	DEL
2	54744582	54745839	1257	DEL
2	54810614	54810690	76	DEL
2	54834861	54834916	55	DEL
2	55127330	55127611	281	DEL
2	55244063	55244368	305	DEL
2	55290421	55294367	3946	DEL
2	55296399	55297059	660	DEL
2	55336494	55336983	489	DEL
2	55371562	55379056	7494	DEL
2	55446700	55447000	300	DEL
2	55502605	55502664	59	DEL
2	55771299	55771609	310	DEL
2	55871945	55875080	3135	DEL
2	55968270	55968574	304	DEL
2	56230279	56230513	234	DEL
2	56278835	56279391	556	DEL
2	56297761	56298457	696	DEL
2	56332342	56333043	701	DEL
2	56333112	56333452	340	DEL
2	56479233	56479309	76	DEL
2	56590263	56593881	3618	DEL
2	56744140	56744335	195	DEL
2	56922953	56924194	1241	DEL
2	57092118	57092187	69	DEL
2	57156661	57156974	313	DEL
2	57157571	57157889	318	DEL
2	57277697	57277988	291	DEL
2	57379181	57379240	59	DEL
2	57865486	57865547	61	DEL
2	58795287	58797265	1978	DEL
2	59541204	59541502	298	DEL
2	60331785	60331856	71	DEL
2	60859299	60859351	52	DEL
2	60905066	60905407	341	DEL
2	60999446	60999497	51	DEL
2	61191910	61191962	52	DUP
2	61282237	61282538	301	DEL
2	61742929	61743211	282	DEL
2	61786934	61786993	59	DEL
2	61805454	61807280	1826	DEL
2	61813264	61813316	52	DEL
2	62313914	62314199	285	DEL
2	62350004	62350101	97	DEL
2	62484552	62484800	248	DEL
2	63050003	63050392	389	DEL
2	63403899	63404889	990	DEL
2	63476019	63476298	279	DEL
2	63841189	63841252	63	DEL
2	64436902	64437025	123	DEL
2	64677639	64680588	2949	DEL
2	65249404	65249682	278	DEL
2	65501546	65501848	302	DEL
2	65742664	65742818	154	DEL
2	65760710	65760777	67	DUP
2	66000822	66000907	85	DEL
2	66081385	66081681	296	DEL
2	66117954	66118016	62	DEL
2	66606730	66607042	312	DEL
2	67232668	67232982	314	DEL
2	67490271	67490344	73	DEL
2	68084494	68084737	243	DEL
2	68281391	68281659	268	DEL
2	68602731	68603032	301	DEL
2	68641173	68641462	289	DEL
2	68940749	68941098	349	DEL
2	69647087	69647403	316	DEL
2	69874589	69874893	304	DEL
2	70116002	70116104	102	DEL
2	70509653	70510269	616	DEL
2	70510514	70515272	4758	DEL
2	70528169	70528248	79	DEL
2	71007016	71007299	283	DEL
2	71426439	71426550	111	DEL
2	71642954	71643063	109	DEL
2	71895812	71896259	447	DEL
2	72104386	72104694	308	DEL
2	72142385	72150655	8270	DEL
2	72215748	72215805	57	DEL
2	72303882	72303957	75	DEL
2	72644315	72645341	1026	DEL
2	72877271	72877583	312	DEL
2	72895829	72896183	354	DEL
2	73239671	73240238	567	DEL
2	73570369	73570667	298	DEL
2	73636082	73636235	153	DEL
2	74030882	74031162	280	DEL
2	74180820	74181131	311	DEL
2	74236869	74237195	326	DEL
2	74763674	74765067	1393	DEL
2	75055108	75055168	60	DEL
2	75400662	75400756	94	DEL
2	75587379	75587436	57	DEL
2	75597591	75597759	168	DEL
2	75637102	75637384	282	DEL
2	75715015	75715295	280	DEL
2	75758883	75760258	1375	DEL
2	76015594	76015900	306	DEL
2	76182966	76183382	416	DEL
2	77333351	77336046	2695	DEL
2	77762798	77762867	69	DEL
2	77955279	77955360	81	DUP
2	78444004	78444116	112	DEL
2	79000933	79001216	283	DEL
2	79017458	79017573	115	DEL
2	79418430	79418482	52	DUP
2	79488108	79488406	298	DEL
2	79501348	79501631	283	DEL
2	79959579	79959858	279	DEL
2	80066643	80066954	311	DEL
2	81824753	81825049	296	DEL
2	82175907	82184714	8807	DEL
2	82230802	82230874	72	DEL
2	82254909	82255074	165	DEL
2	82361804	82362102	298	DEL
2	82665253	82665566	313	DEL
2	82670179	82670468	289	DEL
2	82707448	82707735	287	DEL
2	82712909	82713195	286	DEL
2	82913815	82913866	51	DEL
2	82944462	82944513	51	DEL
2	82995842	82995892	50	DEL
2	83080793	83081100	307	DEL
2	83163697	83163856	159	DEL
2	83334231	83334392	161	DEL
2	83548736	83548804	68	DEL
2	83574978	83575276	298	DEL
2	83603861	83604150	289	DEL
2	83845843	83845935	92	DEL
2	83846085	83847925	1840	DEL
2	83848105	83849915	1810	DEL
2	83850108	83850995	887	DEL
2	84071284	84071341	57	DUP
2	84078074	84078352	278	DEL
2	84125457	84125590	133	DEL
2	84342926	84344963	2037	DEL
2	84407630	84407883	253	DEL
2	84656493	84656821	328	DEL
2	84720306	84720642	336	DEL
2	84777783	84778138	355	DEL
2	85316118	85316169	51	DEL
2	85409957	85410259	302	DEL
2	85514064	85514341	277	DEL
2	85722674	85722725	51	DEL
2	86050498	86050561	63	DEL
2	86193923	86194220	297	DEL
2	86197830	86198914	1084	DEL
2	86555505	86555726	221	DEL
2	86591087	86591138	51	DEL
2	86662622	86662734	112	DEL
2	87336871	87337001	130	DEL
2	87389453	87390086	633	DEL
2	87442238	87444219	1981	DEL
2	87540124	87540174	50	DEL
2	87722642	87722838	196	DEL
2	87731533	87731870	337	DEL
2	87731999	87732287	288	DEL
2	87808426	87808711	285	DEL
2	87835943	87836003	60	DEL
2	88038727	88039023	296	DEL
2	88038739	88039036	297	DEL
2	88082517	88082810	293	DEL
2	88716008	88716103	95	DEL
2	88802837	88802888	51	DEL
2	89003874	89003958	84	DEL
2	89038937	89039020	83	DEL
2	89048148	89048440	292	DEL
2	89065259	89065572	313	DEL
2	89137321	89137679	358	DEL
2	89252478	89252535	57	DEL
2	89430057	89430166	109	DEL
2	89467207	89467429	222	DEL
2	89638955	89639207	252	DEL
2	89644033	89644361	328	DEL
2	89881781	89882087	306	DEL
2	90038112	90038173	61	DUP
2	90096899	90097201	302	DEL
2	90207220	90207962	742	DEL
2	90367643	90367712	69	DEL
2	90387525	90388515	990	DEL
2	90491918	90492188	270	DEL
2	90824812	90826419	1607	DEL
2	91318666	91318806	140	DEL
2	91563193	91563489	296	DEL
2	91847081	91847378	297	DEL
2	92955739	92956030	291	DEL
2	93101506	93101664	158	DEL
2	93583242	93583301	59	DUP
2	93687988	93689971	1983	DEL
2	94051811	94052133	322	DEL
2	94314143	94316939	2796	DEL
2	94384876	94385169	293	DEL
2	94509006	94509070	64	DUP
2	94517467	94517560	93	DEL
2	94615146	94615290	144	DEL
2	94615346	94615528	182	DEL
2	94971634	94971702	68	DEL
2	95054504	95055477	973	DEL
2	95091487	95091565	78	DEL
2	95840705	95842197	1492	DEL
2	95922253	95923515	1262	DEL
2	96376909	96377234	325	DEL
2	96769651	96770563	912	DEL
2	96847768	96847959	191	DEL
2	97263751	97264041	290	DEL
2	97283734	97284803	1069	DEL
2	97747737	97748809	1072	DEL
2	97766888	97767175	287	DEL
2	97837048	97837332	284	DEL
2	97948618	97948707	89	DEL
2	98099908	98099990	82	DEL
2	98139360	98139423	63	DEL
2	98175611	98175889	278	DEL
2	98363105	98363162	57	DEL
2	98507662	98508187	525	DEL
2	98553880	98554057	177	DEL
2	99059111	99059257	146	DEL
2	99325486	99328132	2646	DEL
2	99528859	99528946	87	DEL
2	99937121	99939208	2087	DEL
2	100085779	100085837	58	DEL
2	101905585	101905689	104	DEL
2	102065431	102065708	277	DEL
2	102097361	102097489	128	DEL
2	103373169	103373242	73	DEL
2	103415993	103416047	54	DEL
2	103500963	103501015	52	DEL
2	103582130	103583265	1135	DEL
2	103881568	103881885	317	DEL
2	103942390	103942498	108	DEL
2	104250640	104250883	243	DEL
2	104413684	104413753	69	DEL
2	104662808	104663407	599	DEL
2	105141090	105141244	154	DEL
2	105636628	105637484	856	DEL
2	106181756	106182759	1003	DEL
2	106338998	106339082	84	DEL
2	107120091	107120148	57	DEL
2	107206827	107207145	318	DEL
2	107436848	107441940	5092	DEL
2	107488487	107489097	610	DEL
2	107562764	107563061	297	DEL
2	107695291	107695593	302	DEL
2	107722426	107722518	92	DEL
2	107727814	107727871	57	DEL
2	107857349	107857611	262	DEL
2	108052929	108053221	292	DEL
2	108060525	108060791	266	DEL
2	108087641	108087959	318	DEL
2	108148200	108155833	7633	DEL
2	108163508	108172454	8946	DEL
2	108314751	108317669	2918	DEL
2	108329432	108329528	96	DEL
2	108898023	108898161	138	DEL
2	109143915	109144290	375	DEL
2	109304273	109304324	51	DEL
2	109683874	109685134	1260	DEL
2	109749316	109749414	98	DEL
2	109761207	109761336	129	DEL
2	109766008	109766072	64	DUP
2	109914885	109914966	81	DEL
2	109954878	109955047	169	DEL
2	110255284	110256709	1425	DEL
2	110279039	110282137	3098	DEL
2	110437952	110438347	395	DEL
2	110538987	110548251	9264	DEL
2	110828893	110846750	17857	DEL
2	111722982	111750156	27174	DEL
2	112209313	112209368	55	DUP
2	112262202	112263984	1782	DEL
2	112419732	112420047	315	DEL
2	112441189	112441735	546	DEL
2	112454036	112454095	59	DUP
2	112787168	112787412	244	DEL
2	112802234	112802297	63	DUP
2	112899992	112900289	297	DEL
2	112903249	112903985	736	DEL
2	112952860	112953237	377	DEL
2	113311631	113311698	67	DEL
2	113343296	113343375	79	DUP
2	113474465	113474531	66	DEL
2	113559450	113559511	61	DUP
2	113636914	113637181	267	DEL
2	113975981	113976445	464	DEL
2	114133655	114133796	141	DEL
2	114371668	114374051	2383	DEL
[truncated: 12,162 more rows]
