# Supplementary material for: Identification of Copy Number Variations and Selection Signatures in Wannan Spotted Pigs by Whole Genome Sequencing Data: A Preliminary Study
Source: Animals (Basel). 2024 May 9;14(10):1419. doi: 10.3390/ani14101419 (PMC11117326; doi:10.3390/ani14101419)
Supplement: Supplementary file 1 [file animals-14-01419-s001.zip › Table S4.xlsx]

## Sheet: Sheet1
chr	start	end	length	type
1	119871	119926	55	DEL
1	533937	534056	119	DEL
1	604479	604529	50	DEL
1	765236	765314	78	DEL
1	1136857	1136942	85	DEL
1	1293885	1294855	970	DEL
1	1820563	1820855	292	DEL
1	1902742	1903043	301	DEL
1	1953145	1953452	307	DEL
1	2124422	2125677	1255	DEL
1	2190581	2190634	53	DEL
1	2347690	2347779	89	DEL
1	2427487	2427558	71	DEL
1	2595380	2596402	1022	DEL
1	2598035	2598950	915	DEL
1	2814058	2814340	282	DEL
1	2836980	2837864	884	DEL
1	2932635	2932708	73	DUP
1	3349972	3350273	301	DEL
1	3477170	3477471	301	DEL
1	3566354	3567131	777	DEL
1	3701287	3701339	52	DEL
1	3793236	3793372	136	DEL
1	3936566	3936679	113	DEL
1	4162357	4162410	53	DEL
1	4202992	4207334	4342	DEL
1	4272158	4272455	297	DEL
1	4499433	4499490	57	DEL
1	4665273	4665329	56	DEL
1	4748699	4748758	59	DUP
1	5118749	5118847	98	DEL
1	5141369	5141669	300	DEL
1	5173877	5175041	1164	DEL
1	5241279	5246891	5612	DEL
1	5361227	5361537	310	DEL
1	5655988	5656766	778	DEL
1	5665892	5665945	53	DEL
1	5684312	5684600	288	DEL
1	5748144	5748441	297	DEL
1	5837138	5837216	78	DUP
1	5878533	5878706	173	DEL
1	5884245	5884305	60	DEL
1	6000520	6000770	250	DEL
1	6173789	6174369	580	DEL
1	6375843	6376132	289	DEL
1	6425082	6425362	280	DEL
1	6433936	6434172	236	DEL
1	6441633	6441722	89	DEL
1	6455427	6455670	243	DEL
1	6547791	6548518	727	DEL
1	6593120	6593199	79	DUP
1	6602307	6602421	114	DEL
1	6811630	6811879	249	DEL
1	6885600	6885667	67	DEL
1	7132040	7132370	330	DEL
1	7239342	7239646	304	DEL
1	7360090	7360349	259	DEL
1	7630756	7635185	4429	DEL
1	7722627	7722923	296	DEL
1	7752649	7752931	282	DEL
1	7840205	7840491	286	DEL
1	7897318	7897429	111	DEL
1	8296291	8296405	114	DEL
1	8310619	8310892	273	DEL
1	8356148	8356443	295	DEL
1	8479716	8479879	163	DEL
1	8528861	8529436	575	DEL
1	8630345	8633178	2833	DEL
1	8879805	8879880	75	DEL
1	8917430	8917499	69	DEL
1	8967041	8967356	315	DEL
1	8986563	8986856	293	DEL
1	9136892	9137195	303	DEL
1	9162865	9164972	2107	DEL
1	9165274	9165543	269	DEL
1	9436312	9436365	53	DEL
1	9520632	9520943	311	DEL
1	9723182	9724188	1006	DEL
1	10144979	10145246	267	DEL
1	10238042	10238342	300	DEL
1	10320384	10320437	53	DEL
1	10618753	10618826	73	DUP
1	10679994	10680304	310	DEL
1	10888729	10889575	846	DEL
1	11181246	11181296	50	DEL
1	11549770	11550413	643	DEL
1	11670799	11670979	180	DEL
1	12005031	12006425	1394	DEL
1	12189373	12189645	272	DEL
1	12207414	12207687	273	DEL
1	12238293	12238592	299	DEL
1	12705998	12706187	189	DEL
1	12720244	12720342	98	DEL
1	12774863	12775059	196	DEL
1	12919304	12919776	472	DEL
1	12935700	12935989	289	DEL
1	13019830	13020653	823	DEL
1	13071964	13072294	330	DEL
1	13100442	13101099	657	DEL
1	13109312	13109832	520	DEL
1	13323709	13324014	305	DEL
1	13583753	13584032	279	DEL
1	13604476	13604585	109	DEL
1	13831690	13831991	301	DEL
1	13832622	13832922	300	DEL
1	13845469	13845755	286	DEL
1	13858933	13859413	480	DEL
1	13863463	13863757	294	DEL
1	13948786	13948846	60	DEL
1	13977182	13977234	52	DEL
1	14198924	14198978	54	DEL
1	14206562	14206854	292	DEL
1	14243529	14243816	287	DEL
1	14243536	14243824	288	DEL
1	14275499	14275582	83	DEL
1	14320215	14320505	290	DEL
1	14327835	14328037	202	DEL
1	14683398	14683714	316	DEL
1	14817161	14817460	299	DEL
1	15007356	15007637	281	DEL
1	15168472	15168558	86	DEL
1	15179085	15180278	1193	DEL
1	15180457	15180586	129	DEL
1	15715673	15715963	290	DEL
1	15796152	15796435	283	DEL
1	16049081	16049350	269	DEL
1	16377960	16378266	306	DEL
1	16479786	16480077	291	DEL
1	16504996	16505260	264	DEL
1	16516264	16516320	56	DUP
1	16651817	16652121	304	DEL
1	16672444	16672777	333	DEL
1	16771909	16772064	155	DEL
1	16806375	16806677	302	DEL
1	16825052	16831524	6472	DEL
1	16906621	16907253	632	DEL
1	16930895	16930962	67	DUP
1	16962663	16962747	84	DEL
1	17264709	17265043	334	DEL
1	17265837	17266130	293	DEL
1	17287837	17288145	308	DEL
1	17496727	17496795	68	DEL
1	17507685	17507760	75	DEL
1	17572030	17572083	53	DUP
1	17807644	17807951	307	DEL
1	17925975	17926056	81	DEL
1	17935067	17935314	247	DEL
1	18059541	18059655	114	DEL
1	18085333	18085608	275	DEL
1	18353443	18353734	291	DEL
1	18373490	18373771	281	DEL
1	18538828	18540597	1769	DEL
1	18584530	18584592	62	DEL
1	19434652	19434926	274	DEL
1	19501991	19502308	317	DEL
1	19736505	19736790	285	DEL
1	19906012	19906125	113	DEL
1	19956610	19956915	305	DEL
1	19996819	19996871	52	DUP
1	20004666	20004997	331	DEL
1	20040052	20040109	57	DEL
1	20500466	20500750	284	DEL
1	20542384	20542669	285	DEL
1	20743348	20743684	336	DEL
1	20826527	20826854	327	DEL
1	20889854	20889904	50	DEL
1	21050365	21050549	184	DEL
1	21122236	21123359	1123	DEL
1	21199605	21199912	307	DEL
1	21613417	21613515	98	DEL
1	21993471	21993547	76	DEL
1	22006623	22006673	50	DEL
1	22039942	22040237	295	DEL
1	22075128	22075417	289	DEL
1	22219051	22219102	51	DEL
1	22220789	22220847	58	DEL
1	22222530	22222797	267	DEL
1	22295137	22295421	284	DEL
1	22639278	22639562	284	DEL
1	22783299	22783592	293	DEL
1	22838692	22838764	72	DEL
1	22963963	22967098	3135	DEL
1	23192720	23194103	1383	DEL
1	23261902	23265013	3111	DEL
1	23463901	23463951	50	DEL
1	23510927	23511254	327	DEL
1	23526052	23526393	341	DEL
1	23763403	23763674	271	DEL
1	24074637	24074690	53	DEL
1	24287351	24294697	7346	DEL
1	24404394	24405180	786	DEL
1	24653255	24656740	3485	DEL
1	25230625	25230932	307	DEL
1	25594051	25594390	339	DEL
1	25859418	25859693	275	DEL
1	26024086	26024371	285	DEL
1	26097855	26098415	560	DEL
1	26227262	26227565	303	DEL
1	26331118	26333217	2099	DEL
1	26392673	26392965	292	DEL
1	26401417	26401480	63	DEL
1	26406212	26406592	380	DEL
1	26682979	26684077	1098	DEL
1	26841372	26842299	927	DEL
1	26891766	26892013	247	DEL
1	26960864	26960953	89	DEL
1	27042781	27043101	320	DEL
1	27097378	27097478	100	DEL
1	27220145	27220426	281	DEL
1	27358734	27358807	73	DUP
1	27489892	27490164	272	DEL
1	27581745	27582051	306	DEL
1	27687723	27687996	273	DEL
1	27772594	27772873	279	DEL
1	27774770	27775081	311	DEL
1	27798416	27798478	62	DEL
1	27956981	27957256	275	DEL
1	28297312	28297374	62	DEL
1	28414030	28414085	55	DEL
1	28684026	28684311	285	DEL
1	29280105	29280198	93	DEL
1	29594611	29594929	318	DEL
1	29654993	29655287	294	DEL
1	30059808	30060177	369	DEL
1	30079403	30079453	50	DEL
1	30172687	30173013	326	DEL
1	30431287	30431564	277	DEL
1	31047589	31047904	315	DEL
1	31099423	31100888	1465	DEL
1	31164126	31164705	579	DEL
1	31399360	31399653	293	DEL
1	31508045	31508166	121	DEL
1	31707688	31708182	494	DEL
1	31997258	31997326	68	DEL
1	32183516	32183667	151	DEL
1	32195451	32195733	282	DEL
1	32267863	32268009	146	DEL
1	32438510	32439178	668	DEL
1	32558865	32559172	307	DEL
1	32696490	32696803	313	DEL
1	32930460	32930980	520	DEL
1	33155078	33155168	90	DEL
1	33158356	33158638	282	DEL
1	33169514	33169809	295	DEL
1	33321976	33322040	64	DEL
1	33343138	33343437	299	DEL
1	33412026	33412312	286	DEL
1	33604717	33604785	68	DUP
1	33637022	33637309	287	DEL
1	33919322	33919444	122	DEL
1	34463788	34463866	78	DEL
1	34567840	34568162	322	DEL
1	34906762	34906918	156	DEL
1	35036715	35036983	268	DEL
1	35274478	35275520	1042	DEL
1	35380952	35381400	448	DEL
1	35417795	35418053	258	DEL
1	35599419	35599470	51	DEL
1	35719641	35719920	279	DEL
1	36083808	36083889	81	DEL
1	36289844	36289935	91	DEL
1	36674167	36674258	91	DEL
1	36694792	36694861	69	DEL
1	36694833	36694909	76	DEL
1	37322886	37325825	2939	DEL
1	37332144	37332373	229	DEL
1	37369712	37369990	278	DEL
1	37420682	37420756	74	DEL
1	37524187	37524415	228	DEL
1	37616645	37616704	59	DEL
1	38545197	38545463	266	DEL
1	39022674	39022978	304	DEL
1	39083908	39084358	450	DEL
1	39529610	39529742	132	DEL
1	39557186	39557670	484	DEL
1	39637606	39637685	79	DEL
1	39639172	39639463	291	DEL
1	39653431	39653710	279	DEL
1	39674462	39674779	317	DEL
1	39700428	39700717	289	DEL
1	39771859	39772152	293	DEL
1	39792249	39792410	161	DEL
1	40401585	40401903	318	DEL
1	41196392	41196595	203	DEL
1	41303915	41304118	203	DEL
1	41318960	41319088	128	DEL
1	41426219	41426296	77	DEL
1	41659991	41661393	1402	DEL
1	41890011	41890149	138	DEL
1	41900037	41900343	306	DEL
1	41988570	41988745	175	DEL
1	42588086	42588229	143	DEL
1	43164397	43164675	278	DEL
1	43216182	43216536	354	DEL
1	43295910	43295981	71	DEL
1	43529398	43529450	52	DEL
1	43566077	43566148	71	DEL
1	43803111	43803410	299	DEL
1	44382232	44384098	1866	DEL
1	44418252	44418559	307	DEL
1	44471265	44471551	286	DEL
1	44499186	44499314	128	DEL
1	44514761	44514824	63	DEL
1	44518340	44518629	289	DEL
1	44534350	44534404	54	DEL
1	44543570	44543625	55	DEL
1	44844114	44844399	285	DEL
1	44976202	44976376	174	DEL
1	44983274	44983547	273	DEL
1	45337930	45338254	324	DEL
1	45652839	45654016	1177	DEL
1	46654152	46655977	1825	DEL
1	46899273	46900931	1658	DEL
1	47016346	47016657	311	DEL
1	47060603	47060924	321	DEL
1	47173090	47173170	80	DEL
1	47598082	47598308	226	DEL
1	47968987	47969298	311	DEL
1	48101496	48101818	322	DEL
1	48112557	48113461	904	DEL
1	48293669	48293956	287	DEL
1	48508713	48511243	2530	DEL
1	48705088	48705250	162	DEL
1	48894677	48894795	118	DEL
1	49182510	49182826	316	DEL
1	49545990	49546473	483	DEL
1	49602203	49602522	319	DEL
1	49695657	49695971	314	DEL
1	49904332	49904620	288	DEL
1	49931713	49931775	62	DEL
1	50356383	50356693	310	DEL
1	50507072	50507134	62	DEL
1	50524448	50524731	283	DEL
1	50726864	50727151	287	DEL
1	50769762	50772064	2302	DEL
1	50997005	50997068	63	DEL
1	51018365	51018438	73	DEL
1	51169510	51170321	811	DEL
1	51181414	51181474	60	DEL
1	51252276	51252569	293	DEL
1	51409238	51409291	53	DEL
1	51491708	51491758	50	DEL
1	51591867	51591926	59	DEL
1	51597531	51597590	59	DEL
1	52154961	52155253	292	DEL
1	52193191	52193489	298	DEL
1	52268919	52269222	303	DEL
1	52270352	52270667	315	DEL
1	52281686	52282220	534	DEL
1	52744515	52744821	306	DEL
1	52959682	52959960	278	DEL
1	53138003	53138289	286	DEL
1	53206448	53206516	68	DEL
1	53213471	53214422	951	DEL
1	53323275	53323575	300	DEL
1	53370968	53371020	52	DEL
1	53599235	53599528	293	DEL
1	53800318	53800371	53	DEL
1	54026671	54026746	75	DEL
1	54192107	54192177	70	DEL
1	54196989	54197043	54	DEL
1	54287251	54287542	291	DEL
1	54752246	54752528	282	DEL
1	54756342	54763628	7286	DEL
1	54829529	54829828	299	DEL
1	54985597	54993653	8056	DEL
1	55164876	55164938	62	DEL
1	55181048	55181099	51	DEL
1	55228032	55228341	309	DEL
1	55267768	55268059	291	DEL
1	55288783	55291611	2828	DEL
1	55376045	55376354	309	DEL
1	55606393	55606447	54	DEL
1	55900251	55900542	291	DEL
1	56139057	56142241	3184	DEL
1	56230545	56230843	298	DEL
1	56290509	56290821	312	DEL
1	56565979	56566099	120	DEL
1	56819894	56820214	320	DEL
1	56837192	56837392	200	DEL
1	57067941	57068163	222	DEL
1	57081984	57082037	53	DEL
1	57272977	57273426	449	DEL
1	57386378	57386432	54	DEL
1	57525007	57525305	298	DEL
1	57597036	57597093	57	DEL
1	57639506	57639565	59	DUP
1	57712857	57713153	296	DEL
1	57842050	57842337	287	DEL
1	57996637	57996691	54	DUP
1	59619299	59619581	282	DEL
1	59927090	59927390	300	DEL
1	60066926	60067621	695	DEL
1	60358847	60359126	279	DEL
1	60600110	60607961	7851	DEL
1	60879615	60879898	283	DEL
1	60889255	60889498	243	DEL
1	61073701	61074819	1118	DEL
1	61165494	61166123	629	DEL
1	61465935	61465993	58	DEL
1	61485512	61485637	125	DEL
1	61749637	61749891	254	DEL
1	61854562	61854623	61	DEL
1	62098985	62101425	2440	DEL
1	62151629	62159310	7681	DEL
1	62336794	62337003	209	DEL
1	62440578	62440630	52	DEL
1	62528383	62528574	191	DEL
1	63081035	63082596	1561	DEL
1	63088969	63089481	512	DEL
1	63176577	63176686	109	DEL
1	64446898	64447609	711	DEL
1	64747074	64747400	326	DEL
1	65188932	65188989	57	DEL
1	65419256	65419565	309	DEL
1	65649507	65649646	139	DEL
1	66037056	66039793	2737	DEL
1	66175965	66178236	2271	DEL
1	66199146	66199208	62	DEL
1	66467385	66467721	336	DEL
1	66779504	66779566	62	DEL
1	66946763	66947043	280	DEL
1	67106854	67107144	290	DEL
1	67377541	67377736	195	DEL
1	67423990	67424271	281	DEL
1	67680379	67680650	271	DEL
1	67717240	67717552	312	DEL
1	67774452	67774592	140	DEL
1	67778205	67778510	305	DEL
1	68297126	68297242	116	DEL
1	68512974	68513871	897	DEL
1	69119683	69119761	78	DUP
1	69374856	69375027	171	DEL
1	69478326	69479588	1262	DEL
1	69626792	69626852	60	DEL
1	69785819	69786101	282	DEL
1	69995609	69996049	440	DEL
1	70262712	70264657	1945	DEL
1	70317277	70317371	94	DEL
1	70347678	70347921	243	DEL
1	70478506	70482728	4222	DEL
1	70535895	70535962	67	DEL
1	70801445	70801730	285	DEL
1	71187945	71188918	973	DEL
1	71307257	71307426	169	DEL
1	71432327	71432405	78	DEL
1	71764649	71764952	303	DEL
1	72261061	72261280	219	DEL
1	72349462	72349744	282	DEL
1	72573167	72573254	87	DEL
1	72787775	72788166	391	DEL
1	73270622	73270943	321	DEL
1	73358878	73358962	84	DEL
1	73448548	73448602	54	DEL
1	73771849	73772136	287	DEL
1	73810150	73810205	55	DEL
1	73841870	73843427	1557	DEL
1	74643627	74643918	291	DEL
1	75213292	75213380	88	DEL
1	75663538	75664318	780	DEL
1	75667964	75668622	658	DEL
1	75759791	75762856	3065	DEL
1	75767581	75767885	304	DEL
1	75778584	75778899	315	DEL
1	75872566	75872768	202	DEL
1	76300241	76300307	66	DEL
1	76347679	76347994	315	DEL
1	76448122	76448398	276	DEL
1	76671128	76671433	305	DEL
1	77129831	77129918	87	DEL
1	77358039	77359718	1679	DEL
1	78586104	78593778	7674	DEL
1	78648064	78648253	189	DEL
1	79035430	79036717	1287	DEL
1	79090585	79090734	149	DEL
1	79617665	79617948	283	DEL
1	79652917	79653078	161	DEL
1	79779726	79781154	1428	DEL
1	79868267	79868578	311	DEL
1	80094578	80094650	72	DEL
1	80539118	80539419	301	DEL
1	80738505	80738579	74	DEL
1	81010067	81010295	228	DEL
1	81269024	81271034	2010	DEL
1	81345373	81345437	64	DEL
1	81348083	81348141	58	DEL
1	81371957	81372244	287	DEL
1	81496097	81496372	275	DEL
1	81619386	81619795	409	DEL
1	81818950	81827525	8575	DEL
1	82336903	82337157	254	DEL
1	82972528	82972604	76	DEL
1	83100989	83101360	371	DEL
1	83204778	83205268	490	DEL
1	83288402	83289286	884	DEL
1	83337751	83337828	77	DEL
1	83345072	83345124	52	DEL
1	83576709	83576807	98	DEL
1	83600608	83600979	371	DEL
1	83748656	83748718	62	DEL
1	84213722	84213924	202	DEL
1	84293031	84293967	936	DEL
1	84483266	84483963	697	DEL
1	85091498	85091826	328	DEL
1	85150987	85155333	4346	DEL
1	85865612	85865906	294	DEL
1	85942130	85942424	294	DEL
1	86049416	86051146	1730	DEL
1	86056592	86056879	287	DEL
1	86113412	86113692	280	DEL
1	86136830	86137021	191	DEL
1	86442164	86442231	67	DEL
1	86592635	86593151	516	DEL
1	86601025	86601323	298	DEL
1	87533881	87541290	7409	DEL
1	87899489	87907542	8053	DEL
1	88165893	88165947	54	DEL
1	88188005	88188057	52	DEL
1	88209317	88209372	55	DEL
1	89101242	89103368	2126	DEL
1	89283767	89286504	2737	DEL
1	89368337	89368419	82	DEL
1	89413030	89413096	66	DEL
1	89444023	89444708	685	DEL
1	89549992	89551420	1428	DEL
1	91047962	91048046	84	DEL
1	91091307	91091370	63	DEL
1	91093948	91094007	59	DEL
1	91632044	91632202	158	DEL
1	91808886	91808936	50	DEL
1	92035872	92038025	2153	DEL
1	92343332	92343396	64	DUP
1	92372155	92372925	770	DEL
1	92708251	92708443	192	DEL
1	93289824	93290843	1019	DEL
1	93307559	93308568	1009	DEL
1	93363512	93363571	59	DEL
1	93433242	93440851	7609	DEL
1	93566877	93573759	6882	DEL
1	94045385	94045493	108	DEL
1	94316756	94316897	141	DEL
1	94494645	94494709	64	DEL
1	94899291	94899344	53	DUP
1	94906227	94908069	1842	DEL
1	95170466	95170520	54	DEL
1	95633562	95633612	50	DEL
1	96099460	96100903	1443	DEL
1	96143190	96143474	284	DEL
1	96258177	96258503	326	DEL
1	96330336	96331123	787	DEL
1	96336999	96339334	2335	DEL
1	96401319	96401632	313	DEL
1	96578911	96578964	53	DEL
1	96621351	96621661	310	DEL
1	96677465	96677544	79	DEL
1	96990259	96990350	91	DEL
1	97286471	97287353	882	DEL
1	97849845	97850143	298	DEL
1	98080314	98080436	122	DEL
1	98101226	98101447	221	DEL
1	98370622	98370756	134	DEL
1	98610910	98611053	143	DEL
1	98898057	98898233	176	DEL
1	99032387	99032617	230	DEL
1	99037699	99037991	292	DEL
1	99072314	99072382	68	DEL
1	99216612	99216669	57	DEL
1	99320853	99320998	145	DEL
1	99385592	99390003	4411	DEL
1	99494927	99495240	313	DEL
1	99595179	99595244	65	DEL
1	99704703	99704760	57	DEL
1	99814403	99814679	276	DEL
1	99832232	99833145	913	DEL
1	99958799	99958864	65	DEL
1	100369970	100370023	53	DEL
1	100375940	100376237	297	DEL
1	100473815	100473870	55	DEL
1	100517749	100518054	305	DEL
1	100541363	100541653	290	DEL
1	100957576	100957710	134	DEL
1	101040135	101040413	278	DEL
1	101615351	101616429	1078	DEL
1	101665351	101665651	300	DEL
1	101776263	101779845	3582	DEL
1	101980974	101982052	1078	DEL
1	102033259	102033398	139	DEL
1	102103355	102103656	301	DEL
1	102339810	102342248	2438	DEL
1	102787310	102787470	160	DEL
1	102931828	102931889	61	DEL
1	103046306	103053724	7418	DEL
1	103089008	103089066	58	DEL
1	103096616	103096907	291	DEL
1	103173854	103174159	305	DEL
1	103354862	103354914	52	DUP
1	103542738	103542795	57	DEL
1	103581718	103581785	67	DEL
1	103648248	103648552	304	DEL
1	104052038	104052551	513	DEL
1	104190149	104190438	289	DEL
1	104457531	104458209	678	DEL
1	104488530	104488663	133	DEL
1	104712328	104712635	307	DEL
1	104927955	104928247	292	DEL
1	105262242	105263550	1308	DEL
1	105716441	105716735	294	DEL
1	106461187	106461473	286	DEL
1	106528973	106529034	61	DEL
1	106673297	106673360	63	DEL
1	106712296	106712616	320	DEL
1	106817374	106818770	1396	DEL
1	106987969	106988030	61	DEL
1	106989248	106989571	323	DEL
1	107386813	107388403	1590	DEL
1	107520166	107520456	290	DEL
1	107828534	107829160	626	DEL
1	107964267	107964503	236	DEL
1	108012521	108012821	300	DEL
1	108072660	108072984	324	DEL
1	108110964	108111287	323	DEL
1	108393551	108393715	164	DEL
1	108571310	108572535	1225	DEL
1	108597651	108599857	2206	DEL
1	108871523	108871829	306	DEL
1	108879613	108879870	257	DEL
1	108912581	108912925	344	DEL
1	109083679	109083966	287	DEL
1	109279282	109279580	298	DEL
1	109522811	109523458	647	DEL
1	109630348	109630657	309	DEL
1	109646976	109647290	314	DEL
1	109753235	109753512	277	DEL
1	109788403	109788490	87	DEL
1	109806202	109806292	90	DEL
1	109930759	109930838	79	DEL
1	110042890	110042965	75	DEL
1	110503408	110503524	116	DEL
1	110888949	110889582	633	DEL
1	111251363	111251667	304	DEL
1	112053239	112053307	68	DEL
1	112293182	112293483	301	DEL
1	112399264	112399319	55	DEL
1	112498484	112498794	310	DEL
1	112498486	112498799	313	DEL
1	112520316	112520607	291	DEL
1	112568541	112568766	225	DEL
1	112574754	112574914	160	DEL
1	112661252	112661552	300	DEL
1	113183217	113183270	53	DEL
1	113301791	113301863	72	DEL
1	113479288	113479580	292	DEL
1	113874888	113875163	275	DEL
1	113891233	113894908	3675	DEL
1	113904402	113904487	85	DEL
1	114138184	114139352	1168	DEL
1	114405158	114405448	290	DEL
1	114475528	114476343	815	DEL
1	114659181	114659500	319	DEL
1	115293953	115294241	288	DEL
1	115708615	115708671	56	DEL
1	115744859	115745143	284	DEL
1	115903349	115903670	321	DEL
1	115952299	115952599	300	DEL
1	116305846	116305951	105	DEL
1	116415009	116415422	413	DEL
1	116694304	116694573	269	DEL
1	116735570	116735879	309	DEL
1	116784617	116784680	63	DEL
1	116914403	116914456	53	DEL
1	117030099	117030174	75	DUP
1	117052175	117052577	402	DEL
1	117218711	117218778	67	DEL
1	117377284	117377566	282	DEL
1	117585808	117585877	69	DEL
1	118303551	118303696	145	DEL
1	118402433	118402496	63	DEL
1	118513104	118518007	4903	DEL
1	119148525	119148835	310	DEL
1	119154706	119155026	320	DEL
1	119441920	119444835	2915	DEL
1	119508074	119508147	73	DEL
1	119564415	119564908	493	DEL
1	119669079	119669353	274	DEL
1	119688122	119688523	401	DEL
1	119785875	119785983	108	DEL
1	119848271	119848557	286	DEL
1	119880397	119880457	60	DEL
1	120950262	120950349	87	DEL
1	120990412	120990469	57	DEL
1	121172893	121173184	291	DEL
1	121267819	121268126	307	DEL
1	121863568	121864295	727	DEL
1	122292690	122292781	91	DEL
1	122445358	122445649	291	DEL
1	122823823	122824354	531	DEL
1	122825568	122825625	57	DUP
1	122975409	122975695	286	DEL
1	123158281	123158889	608	DEL
1	123192512	123192568	56	DEL
1	123705329	123705393	64	DUP
1	123854893	123855275	382	DEL
1	124694258	124695230	972	DEL
1	124767543	124767664	121	DEL
1	125130810	125130862	52	DEL
1	125580935	125581220	285	DEL
1	125773626	125774189	563	DEL
1	125826715	125827267	552	DEL
1	125828428	125828778	350	DEL
1	125903742	125904162	420	DEL
1	125913965	125914277	312	DEL
1	125969512	125970208	696	DEL
1	126138835	126139432	597	DEL
1	126308967	126309069	102	DEL
1	126389068	126389132	64	DEL
1	126461087	126461368	281	DEL
1	126513969	126515107	1138	DEL
1	126737237	126737435	198	DEL
1	126886389	126886517	128	DEL
1	126938757	126939035	278	DEL
1	127348077	127348369	292	DEL
1	127349429	127349713	284	DEL
1	127455309	127457415	2106	DEL
1	127565785	127566416	631	DEL
1	127763893	127764021	128	DEL
1	127886623	127886697	74	DEL
1	128047642	128047930	288	DEL
1	128123637	128123917	280	DEL
1	128166229	128167339	1110	DEL
1	128673353	128673695	342	DEL
1	128916451	128916521	70	DEL
1	128982098	128982155	57	DEL
1	129061614	129069539	7925	DEL
1	130525284	130525335	51	DEL
1	130824048	130824306	258	DEL
1	131141276	131141462	186	DEL
1	131507415	131507471	56	DEL
1	131565627	131565745	118	DEL
1	132266874	132267144	270	DEL
1	132640749	132640805	56	DEL
1	132735089	132735358	269	DEL
1	132738566	132738659	93	DEL
1	132775032	132775134	102	DEL
1	132993211	132993519	308	DEL
1	133206480	133206539	59	DEL
1	133504313	133504399	86	DEL
1	133522413	133522719	306	DEL
1	133530475	133530762	287	DEL
1	134624695	134624999	304	DEL
1	135527660	135527732	72	DUP
1	136046106	136046805	699	DEL
1	136525389	136525628	239	DEL
1	136554319	136556287	1968	DEL
1	136948929	136948983	54	DUP
1	136953566	136953641	75	DEL
1	137172823	137173132	309	DEL
1	137231811	137231869	58	DEL
1	137648737	137648797	60	DEL
1	139060697	139060909	212	DEL
1	139358408	139358468	60	DEL
1	139682870	139682976	106	DEL
1	139914735	139914796	61	DEL
1	140002464	140002758	294	DEL
1	140304237	140304357	120	DEL
1	140322186	140322464	278	DEL
1	140818574	140821518	2944	DEL
1	140969584	140970660	1076	DEL
1	141010621	141010741	120	DEL
1	142040106	142040449	343	DEL
1	142272363	142272953	590	DEL
1	142359147	142360134	987	DEL
1	142536809	142536901	92	DEL
1	142541028	142556857	15829	DEL
1	142667786	142668061	275	DEL
1	142764039	142764100	61	DEL
1	142928704	142928783	79	DEL
1	142948899	142950040	1141	DEL
1	143469712	143470014	302	DEL
1	143708090	143708187	97	DEL
1	143765863	143766153	290	DEL
1	143809398	143809912	514	DEL
1	144058620	144059043	423	DEL
1	144108343	144108409	66	DEL
1	144176673	144176759	86	DEL
1	144382437	144382519	82	DEL
1	144413795	144415095	1300	DEL
1	144451001	144451276	275	DEL
1	144511701	144512083	382	DEL
1	144694029	144694319	290	DEL
1	144696296	144696347	51	DEL
1	144696466	144696552	86	DEL
1	144880713	144880992	279	DEL
1	145290398	145290459	61	DEL
1	145549912	145549987	75	DEL
1	146027580	146027636	56	DEL
1	146032075	146033582	1507	DEL
1	146436944	146437005	61	DUP
1	146500474	146500798	324	DEL
1	146616334	146617421	1087	DEL
1	146825518	146826112	594	DEL
1	146868153	146868545	392	DEL
1	147052231	147052304	73	DEL
1	147202628	147202712	84	DEL
1	147209709	147209987	278	DEL
1	147547919	147548195	276	DEL
1	147709734	147709903	169	DEL
1	148191335	148191385	50	DEL
1	148511057	148511132	75	DEL
1	148802516	148802651	135	DEL
1	149035067	149035118	51	DEL
1	149540872	149540959	87	DEL
1	149597384	149597586	202	DEL
1	149783483	149784177	694	DEL
1	149891407	149891665	258	DEL
1	150319142	150319271	129	DEL
1	150561894	150561953	59	DUP
1	150739083	150739137	54	DEL
1	150831977	150832279	302	DEL
1	151124663	151124718	55	DEL
1	151416175	151416324	149	DEL
1	151662312	151662472	160	DEL
1	151881710	151882017	307	DEL
1	151897600	151897902	302	DEL
1	152210171	152210393	222	DEL
1	152900801	152901098	297	DEL
1	153278171	153278463	292	DEL
1	153351350	153351647	297	DEL
1	153372418	153372715	297	DEL
1	153423055	153423365	310	DEL
1	153758987	153759087	100	DEL
1	154351972	154352026	54	DEL
1	154373972	154374387	415	DEL
1	154676283	154676602	319	DEL
1	154786083	154787515	1432	DEL
1	155031933	155032231	298	DEL
1	155171126	155171996	870	DEL
1	155293656	155293919	263	DEL
1	155562614	155562922	308	DEL
1	156321014	156321837	823	DEL
1	156321432	156321484	52	DEL
1	156464238	156464288	50	DEL
1	156681458	156682907	1449	DEL
1	157272793	157272853	60	DEL
1	157411515	157411572	57	DEL
1	158253666	158253738	72	DEL
1	158638603	158639325	722	DEL
1	158905211	158905511	300	DEL
1	158909949	158910948	999	DEL
1	159137529	159137591	62	DEL
1	159445947	159446215	268	DEL
1	159742534	159742838	304	DEL
1	159893273	159893327	54	DEL
1	160054560	160054680	120	DEL
1	160213489	160213540	51	DEL
1	160384184	160384472	288	DEL
1	160775077	160775172	95	DEL
1	160887159	160887451	292	DEL
1	161058674	161058741	67	DEL
1	161081123	161081210	87	DEL
1	161135963	161136027	64	DEL
1	161239094	161239371	277	DEL
1	161381958	161382088	130	DEL
1	161428688	161429041	353	DEL
1	161839749	161839805	56	DEL
1	162075444	162078626	3182	DEL
1	162404110	162405356	1246	DEL
1	162877663	162877735	72	DEL
1	162918966	162919255	289	DEL
1	163538960	163539651	691	DEL
1	163640634	163640955	321	DEL
1	164244351	164244653	302	DEL
1	164254463	164255056	593	DEL
1	164347774	164348205	431	DEL
1	164524948	164525236	288	DEL
1	164798221	164798543	322	DEL
1	164843931	164844639	708	DEL
1	165140472	165140786	314	DEL
1	165433324	165433648	324	DEL
1	165444243	165444952	709	DEL
1	165483992	165484300	308	DEL
1	165567830	165568117	287	DEL
1	166404296	166407059	2763	DEL
1	166447026	166447333	307	DEL
1	166960688	166960857	169	DEL
1	166980014	166980310	296	DEL
1	167319347	167319403	56	DEL
1	168181886	168182207	321	DEL
1	168323686	168323765	79	DEL
1	168395309	168395905	596	DEL
1	168396251	168398215	1964	DEL
1	168532630	168533260	630	DEL
1	168729674	168729947	273	DEL
1	168956949	168957267	318	DEL
1	169332172	169332243	71	DEL
1	169544006	169544387	381	DEL
1	169664757	169665066	309	DEL
1	169669488	169669542	54	DUP
1	169736892	169736966	74	DEL
1	169976336	169976623	287	DEL
1	170227832	170227923	91	DEL
1	170411545	170411605	60	DEL
1	170500732	170501049	317	DEL
1	170715832	170716149	317	DEL
1	170839945	170840017	72	DEL
1	170861872	170862070	198	DEL
1	170924885	170924945	60	DEL
1	171078262	171078570	308	DEL
1	171155052	171155133	81	DEL
1	171299427	171299599	172	DEL
1	171860090	171860352	262	DEL
1	172002217	172002298	81	DEL
1	172042159	172042251	92	DUP
1	173062271	173062357	86	DEL
1	173098364	173098838	474	DEL
1	173389422	173389617	195	DEL
1	173430247	173430958	711	DEL
1	173543267	173543350	83	DEL
1	174178217	174178431	214	DEL
1	174228633	174228969	336	DEL
1	174249964	174250461	497	DEL
1	174611399	174611508	109	DEL
1	174670870	174670935	65	DUP
1	174887004	174887271	267	DEL
1	175251791	175251860	69	DEL
1	175653988	175654131	143	DEL
1	175673050	175673136	86	DEL
1	175758105	175758161	56	DEL
1	175934030	175934322	292	DEL
1	176045200	176047136	1936	DEL
1	176404427	176404723	296	DEL
1	176483044	176483615	571	DEL
1	176501170	176501257	87	DEL
1	176640506	176640808	302	DEL
1	176736079	176740476	4397	DEL
1	177036772	177036863	91	DUP
1	177432274	177432345	71	DEL
1	178635174	178635499	325	DEL
1	178759619	178759684	65	DEL
1	178819855	178819985	130	DEL
1	178975457	178975756	299	DEL
1	179008348	179008653	305	DEL
1	179237449	179237500	51	DEL
1	179910417	179910471	54	DEL
1	180411540	180411845	305	DEL
1	180540890	180541177	287	DEL
1	181391910	181391968	58	DEL
1	181475377	181475856	479	DEL
1	181933697	181937107	3410	DEL
1	182428111	182428382	271	DEL
1	182508403	182508691	288	DEL
1	182880923	182881272	349	DEL
1	183005531	183005834	303	DEL
1	183812695	183812999	304	DEL
1	184040037	184040547	510	DEL
1	184040808	184040883	75	DEL
1	184157182	184157489	307	DEL
1	184297888	184297948	60	DEL
1	184408042	184408107	65	DUP
1	184420993	184421069	76	DEL
1	184783963	184784257	294	DEL
1	184944727	184945014	287	DEL
1	185154527	185154591	64	DUP
1	185214519	185214583	64	DEL
1	185295150	185295437	287	DEL
1	185300260	185300584	324	DEL
1	185452735	185453137	402	DEL
1	185568774	185568974	200	DEL
1	185666352	185666618	266	DEL
1	185840147	185840208	61	DEL
1	185864166	185864506	340	DEL
1	185976012	185976092	80	DEL
1	185992476	185992834	358	DEL
1	186214984	186215283	299	DEL
1	187297021	187297232	211	DEL
1	187308255	187308306	51	DEL
1	187369213	187369530	317	DEL
1	188219107	188220290	1183	DEL
1	188424542	188424667	125	DEL
1	189015926	189015991	65	DEL
1	189354297	189363236	8939	DEL
1	189515730	189515805	75	DEL
1	189870370	189870428	58	DEL
1	190482513	190482704	191	DEL
1	191320293	191320343	50	DEL
1	192340732	192340787	55	DUP
1	194465788	194465955	167	DEL
1	194481705	194483827	2122	DEL
1	194539257	194539327	70	DEL
1	194740203	194740256	53	DEL
1	194824549	194825002	453	DEL
1	194964095	194964282	187	DEL
1	194977264	194977568	304	DEL
1	195364239	195364549	310	DEL
1	195419853	195419909	56	DEL
1	195872683	195872973	290	DEL
1	195976408	195976462	54	DEL
1	196131907	196132220	313	DEL
1	196558925	196559101	176	DEL
1	196777292	196779781	2489	DEL
1	196877351	196877427	76	DEL
1	197341839	197341984	145	DEL
1	197761749	197761805	56	DEL
1	198501912	198501970	58	DEL
1	199304126	199304895	769	DEL
1	199459194	199459311	117	DEL
1	199910967	199911102	135	DEL
1	200171560	200172174	614	DEL
1	200197842	200198687	845	DEL
1	200364744	200365458	714	DEL
1	200483672	200485025	1353	DEL
1	201091408	201091709	301	DEL
1	202439006	202439308	302	DEL
1	202761371	202761646	275	DEL
1	203015694	203017876	2182	DEL
1	203084612	203084911	299	DEL
1	203173737	203174530	793	DEL
1	203242856	203242975	119	DEL
1	203418807	203419551	744	DEL
1	203519708	203521286	1578	DEL
1	203668236	203669494	1258	DEL
1	203689365	203689642	277	DEL
1	203940328	203940603	275	DEL
1	204641187	204641485	298	DEL
1	204659136	204659656	520	DEL
1	204829387	204829673	286	DEL
1	204987423	204987705	282	DEL
1	205118237	205119270	1033	DEL
1	205181551	205181601	50	DEL
1	205195247	205195534	287	DEL
1	205547916	205548006	90	DEL
1	205561805	205562073	268	DEL
1	206235813	206235864	51	DEL
1	206236577	206236634	57	DUP
1	206335018	206335102	84	DEL
1	206410036	206410586	550	DEL
1	206460280	206460439	159	DEL
1	206510906	206511362	456	DEL
1	206635989	206636040	51	DEL
1	206977436	206977491	55	DEL
1	207020663	207020717	54	DEL
1	207238815	207239150	335	DEL
1	207465673	207465732	59	DEL
1	207582061	207582373	312	DEL
1	207591521	207591828	307	DEL
1	207771565	207771621	56	DEL
1	207793011	207793318	307	DEL
1	207877015	207881550	4535	DEL
1	207896219	207896562	343	DEL
1	208511651	208511842	191	DEL
1	209517925	209518000	75	DUP
1	210019373	210019430	57	DEL
1	210365966	210366166	200	DEL
1	210372727	210373037	310	DEL
1	210418278	210418370	92	DEL
1	210459561	210459847	286	DEL
1	210593077	210593135	58	DUP
1	210829643	210829699	56	DEL
1	210899950	210900729	779	DEL
1	210932386	210933045	659	DEL
1	210937744	210938045	301	DEL
1	211023347	211023404	57	DEL
1	211599492	211599679	187	DEL
1	211638807	211638870	63	DEL
1	212258837	212259082	245	DEL
1	212315979	212316068	89	DEL
1	213059728	213059801	73	DEL
1	213203797	213205224	1427	DEL
1	213383711	213383766	55	DEL
1	213450338	213450408	70	DEL
1	213591277	213592840	1563	DEL
1	213735660	213735989	329	DEL
1	214016584	214016859	275	DEL
1	214593376	214593446	70	DUP
1	214675018	214675270	252	DEL
1	214800262	214820964	20702	DEL
1	215020891	215021215	324	DEL
1	215262158	215262215	57	DEL
1	215640749	215640971	222	DEL
1	215828986	215832502	3516	DEL
1	215886627	215886828	201	DEL
1	215901356	215901520	164	DEL
1	216670425	216670648	223	DEL
1	216717272	216717583	311	DEL
1	216723030	216723103	73	DEL
1	216863389	216863678	289	DEL
1	216985569	216985649	80	DEL
1	217005805	217006268	463	DEL
1	217595007	217595081	74	DEL
1	217858459	217858764	305	DEL
1	218530255	218530308	53	DEL
1	218841736	218841909	173	DEL
1	218996700	218998105	1405	DEL
1	219007756	219007848	92	DUP
1	219510407	219510458	51	DEL
1	219553521	219553587	66	DEL
1	220172725	220172998	273	DEL
1	220571054	220571126	72	DUP
1	220646554	220646657	103	DEL
1	220857509	220857812	303	DEL
1	221137590	221137867	277	DEL
1	221138918	221138988	70	DEL
1	221149561	221149727	166	DEL
1	221171402	221171674	272	DEL
1	221336978	221337209	231	DEL
1	221864847	221865129	282	DEL
1	221950534	221950826	292	DEL
1	221994136	221994188	52	DEL
1	222024234	222026451	2217	DEL
1	222072159	222072434	275	DEL
1	222077852	222078786	934	DEL
1	222602801	222602862	61	DEL
1	222677600	222677745	145	DEL
1	222774200	222774304	104	DEL
1	222842384	222842437	53	DEL
1	222878334	222878635	301	DEL
1	223154618	223154688	70	DEL
1	223274387	223274667	280	DEL
1	223524718	223525036	318	DEL
1	223527113	223527228	115	DEL
1	223760152	223760238	86	DEL
1	223982294	223982466	172	DEL
1	225338883	225339630	747	DEL
1	225701673	225701769	96	DEL
1	226121819	226122137	318	DEL
1	226305023	226305077	54	DEL
1	226775816	226775870	54	DEL
1	227097782	227100438	2656	DEL
1	227340584	227340690	106	DEL
1	227562348	227562820	472	DEL
1	227820714	227820808	94	DEL
1	227858287	227858395	108	DEL
1	227868657	227868844	187	DEL
1	227908387	227908452	65	DEL
1	228138040	228138103	63	DEL
1	228504556	228505025	469	DEL
1	228550718	228550846	128	DEL
1	228937748	228938015	267	DEL
1	229420898	229420951	53	DUP
1	230038975	230039038	63	DEL
1	230040965	230041033	68	DEL
1	230396788	230397102	314	DEL
1	230628251	230628544	293	DEL
1	231049515	231049806	291	DEL
1	231095353	231095654	301	DEL
1	231110512	231110831	319	DEL
1	231153220	231153529	309	DEL
1	231159105	231159404	299	DEL
1	231192442	231193131	689	DEL
1	231208292	231208602	310	DEL
1	231432832	231433063	231	DEL
1	231812049	231815347	3298	DEL
1	231812799	231813328	529	DEL
1	231850221	231850280	59	DEL
1	232578039	232578138	99	DEL
1	233197397	233201088	3691	DEL
1	233417383	233418079	696	DEL
1	233531814	233532870	1056	DEL
1	233784649	233784704	55	DEL
1	234894867	234895392	525	DEL
1	235163010	235163065	55	DEL
1	235611278	235611981	703	DEL
1	236816170	236816488	318	DEL
1	236946569	236946636	67	DEL
1	236962082	236962373	291	DEL
1	237268083	237268400	317	DEL
1	237324824	237327969	3145	DEL
1	237329081	237329364	283	DEL
1	237426943	237427108	165	DEL
1	237570867	237570933	66	DEL
1	238006147	238006471	324	DEL
1	238089792	238089852	60	DEL
1	238443685	238444020	335	DEL
1	238469532	238469818	286	DEL
1	239137478	239137570	92	DEL
1	239164621	239164676	55	DEL
1	239206412	239206696	284	DEL
1	239266309	239266384	75	DEL
1	239275745	239278086	2341	DEL
1	239540346	239540659	313	DEL
1	239586901	239587204	303	DEL
1	240002103	240002155	52	DEL
1	240058976	240059056	80	DEL
1	240090493	240090545	52	DEL
1	240642597	240642873	276	DEL
1	241976475	241976581	106	DEL
1	241980167	241980222	55	DEL
1	242038620	242038703	83	DEL
1	242144810	242145939	1129	DEL
1	242238493	242238786	293	DEL
1	242406617	242408341	1724	DEL
1	242495993	242496934	941	DEL
1	242773087	242773388	301	DEL
1	243181959	243182213	254	DEL
1	243675731	243675865	134	DEL
1	243694848	243694931	83	DEL
1	243964458	243964761	303	DEL
1	243982175	243985891	3716	DEL
1	243984626	243984680	54	DEL
1	244018426	244019894	1468	DEL
1	244090942	244091366	424	DEL
1	244294916	244294994	78	DEL
1	244608450	244611137	2687	DEL
1	244732541	244732625	84	DEL
1	245040398	245040448	50	DEL
1	245080340	245080632	292	DEL
1	245108565	245108965	400	DEL
1	245170321	245174376	4055	DEL
1	245178376	245178452	76	DEL
1	245421521	245421728	207	DEL
1	245447043	245447099	56	DEL
1	245712732	245712793	61	DEL
1	245760798	245761198	400	DEL
1	245937363	245937656	293	DEL
1	245976602	245978199	1597	DEL
1	246078128	246078245	117	DEL
1	246132670	246132977	307	DEL
1	246155889	246156211	322	DEL
1	246216936	246217153	217	DEL
1	246314294	246314353	59	DEL
1	246476052	246476254	202	DEL
1	246940232	246940515	283	DEL
1	247146642	247146936	294	DEL
1	247278173	247278450	277	DEL
1	247412024	247412327	303	DEL
1	247572049	247572349	300	DEL
1	247615616	247616798	1182	DEL
1	247874867	247876830	1963	DEL
1	248193836	248194131	295	DEL
1	248286398	248286813	415	DEL
1	248303131	248304949	1818	DEL
1	248838040	248838333	293	DEL
1	248861116	248861428	312	DEL
1	248918805	248919657	852	DEL
1	249115756	249115908	152	DEL
1	249159637	249159938	301	DEL
1	249829218	249829515	297	DEL
1	250041788	250042248	460	DEL
1	250132182	250132236	54	DUP
1	250214541	250214835	294	DEL
1	250293146	250293229	83	DEL
1	250951344	250951397	53	DEL
1	251005554	251006878	1324	DEL
1	251249438	251250823	1385	DEL
1	251285510	251285563	53	DEL
1	251326034	251326194	160	DEL
1	251575116	251575200	84	DEL
1	251800096	251800692	596	DEL
1	251957150	251957204	54	DEL
1	252061487	252061554	67	DEL
1	252230236	252230408	172	DEL
1	252299602	252299884	282	DEL
1	252539663	252539950	287	DEL
1	252558807	252558876	69	DEL
1	252617318	252617383	65	DEL
1	252861183	252863336	2153	DEL
1	252977484	252977567	83	DEL
1	253109139	253109426	287	DEL
1	253142727	253143008	281	DEL
1	253199034	253199923	889	DEL
1	253233082	253233407	325	DEL
1	253300717	253300990	273	DEL
1	253447579	253447952	373	DEL
1	253541213	253541323	110	DEL
1	253567614	253567674	60	DEL
1	253584497	253584913	416	DEL
1	253607211	253607269	58	DEL
1	253883589	253883660	71	DEL
1	253971451	253971703	252	DEL
1	253989926	253990203	277	DEL
1	254042243	254042533	290	DEL
1	254256783	254257060	277	DEL
1	254597558	254597835	277	DEL
1	254600592	254601300	708	DEL
1	254602135	254602318	183	DEL
1	254804171	254804226	55	DEL
1	254980502	254980553	51	DEL
1	255057465	255057935	470	DEL
1	255242222	255243354	1132	DEL
1	255473239	255473361	122	DEL
1	255492343	255492393	50	DEL
1	255634745	255635024	279	DEL
1	255977454	255981901	4447	DEL
1	255985696	255985985	289	DEL
1	256018694	256018994	300	DEL
1	256031773	256032062	289	DEL
1	256069233	256069659	426	DEL
1	256208264	256208319	55	DEL
1	256772323	256773214	891	DEL
1	257419979	257420151	172	DEL
1	257520104	257520403	299	DEL
1	257552532	257552883	351	DEL
1	257654318	257654413	95	DEL
1	257763023	257763098	75	DEL
1	257842442	257842612	170	DEL
1	257920421	257920502	81	DEL
1	258410335	258416432	6097	DEL
1	258786766	258786824	58	DEL
1	259700810	259700883	73	DEL
1	259951681	259951769	88	DEL
1	259984190	259984347	157	DEL
1	260259302	260259378	76	DEL
1	260260720	260266830	6110	DEL
1	260958965	260959017	52	DUP
1	261268270	261268560	290	DEL
1	261271010	261271323	313	DEL
1	261344303	261344367	64	DEL
1	261395521	261395850	329	DEL
1	261476460	261476771	311	DEL
1	261494825	261497840	3015	DEL
1	261580745	261581044	299	DEL
1	261752735	261752790	55	DEL
1	261790711	261790848	137	DEL
1	262103944	262104198	254	DEL
1	262123738	262124042	304	DEL
1	262258834	262259406	572	DEL
1	262868333	262868612	279	DEL
1	262910452	262911332	880	DEL
1	262990822	262990879	57	DEL
1	263066144	263080360	14216	DEL
1	263315095	263315147	52	DEL
1	263347895	263347948	53	DEL
1	263431267	263438928	7661	DEL
1	263744101	263744717	616	DEL
1	263829331	263829394	63	DEL
1	264032026	264032081	55	DEL
1	264081466	264082105	639	DEL
1	264510184	264510256	72	DEL
1	264694762	264695057	295	DEL
1	265254527	265254768	241	DEL
1	265491596	265491816	220	DEL
1	265550900	265551202	302	DEL
1	265572069	265572350	281	DEL
1	265624816	265624870	54	DEL
1	265697241	265697519	278	DEL
1	265719589	265719878	289	DEL
1	265727972	265728693	721	DEL
1	265742684	265743001	317	DEL
1	265776319	265776617	298	DEL
1	266082249	266082468	219	DEL
1	266087211	266087263	52	DEL
1	266232349	266232646	297	DEL
1	266376582	266376868	286	DEL
1	266645295	266645757	462	DEL
1	266672175	266672389	214	DEL
1	266821559	266821867	308	DEL
1	267115861	267116107	246	DEL
1	267382929	267383200	271	DEL
1	267396147	267396262	115	DEL
1	267538927	267538981	54	DEL
1	267565090	267565385	295	DEL
1	267803943	267804520	577	DEL
1	267884733	267884803	70	DEL
1	267961008	267961130	122	DEL
1	268400719	268400817	98	DEL
1	268410274	268410577	303	DEL
1	268441273	268441370	97	DEL
1	268459493	268459546	53	DEL
1	268512291	268512579	288	DEL
1	268626263	268626549	286	DEL
1	268687871	268687932	61	DEL
1	268727437	268727528	91	DEL
1	268872883	268873167	284	DEL
1	268975961	268976234	273	DEL
1	269119588	269119650	62	DEL
1	269212760	269212810	50	DEL
1	269246430	269246700	270	DEL
1	269253872	269253934	62	DEL
1	269283333	269283579	246	DEL
1	269284119	269284740	621	DEL
1	269446828	269447137	309	DEL
1	269511481	269511815	334	DEL
1	269533261	269533314	53	DEL
1	269698120	269698309	189	DEL
1	269740133	269742793	2660	DEL
1	269779367	269780133	766	DEL
1	270234733	270234983	250	DEL
1	270407582	270407633	51	DEL
1	270509570	270509646	76	DEL
1	270571821	270572101	280	DEL
1	270587309	270587678	369	DEL
1	270624754	270624866	112	DEL
1	270661259	270661561	302	DEL
1	270816752	270817061	309	DEL
1	270939782	270940097	315	DEL
1	270951635	270951860	225	DEL
1	270982517	270982835	318	DEL
1	271041055	271042021	966	DEL
1	271084519	271084810	291	DEL
1	271096758	271097117	359	DEL
1	271163940	271164082	142	DEL
1	271178522	271178737	215	DEL
1	271229162	271229439	277	DEL
1	271475228	271475346	118	DEL
1	271843314	271843374	60	DEL
1	272065561	272065803	242	DEL
1	272395368	272395560	192	DEL
1	272428775	272428837	62	DEL
1	272562776	272562841	65	DEL
1	272577940	272578131	191	DEL
1	272664221	272664506	285	DEL
1	272906505	272906783	278	DEL
1	273173070	273173153	83	DEL
1	273200452	273200524	72	DEL
1	273268861	273269519	658	DEL
1	273274508	273274562	54	DEL
1	273348124	273348701	577	DEL
1	273367399	273367654	255	DEL
1	273368898	273368954	56	DEL
1	273512113	273512791	678	DEL
1	273528313	273528382	69	DEL
1	273620425	273620704	279	DEL
1	273865148	273865459	311	DEL
1	274067095	274067145	50	DEL
1	274228691	274228835	144	DEL
2	273880	273934	54	DEL
2	372005	372074	69	DEL
2	442552	442847	295	DEL
2	961728	961794	66	DEL
2	1030298	1030614	316	DEL
2	1061380	1061656	276	DEL
2	1097787	1099310	1523	DEL
2	1111587	1111641	54	DEL
2	1179358	1179417	59	DEL
2	1212398	1212555	157	DEL
2	1324285	1324601	316	DEL
2	1328004	1329455	1451	DEL
2	1737724	1738063	339	DEL
2	1784456	1784526	70	DEL
2	1883526	1883635	109	DEL
2	2074670	2074758	88	DEL
2	2134967	2135590	623	DEL
2	2279912	2279973	61	DEL
2	2306249	2306396	147	DEL
2	2323724	2323993	269	DEL
2	2361003	2361228	225	DEL
2	2561023	2561094	71	DEL
2	2647500	2647618	118	DEL
2	2672780	2672836	56	DEL
2	2688100	2688169	69	DEL
2	2698080	2698168	88	DEL
2	2731252	2731319	67	DEL
2	2845232	2845385	153	DEL
2	3027556	3027823	267	DEL
2	3071912	3071966	54	DEL
2	3083727	3083826	99	DEL
2	3217135	3217231	96	DEL
2	3322435	3322580	145	DEL
2	3327965	3328030	65	DEL
2	3385794	3385906	112	DEL
2	3468806	3469750	944	DEL
2	3601480	3601680	200	DEL
2	3818243	3818383	140	DEL
2	4044803	4045089	286	DEL
2	4344275	4345543	1268	DEL
2	4608272	4608325	53	DEL
2	4668211	4668268	57	DEL
2	4728153	4728454	301	DEL
2	4842143	4842283	140	DEL
2	4844164	4844474	310	DEL
2	4998538	4998744	206	DEL
2	5033184	5033237	53	DEL
2	5219970	5220027	57	DEL
2	5401276	5401337	61	DEL
2	5626336	5627465	1129	DEL
2	6085744	6085962	218	DEL
2	6242970	6243053	83	DEL
2	6302739	6303170	431	DEL
2	6415364	6415415	51	DEL
2	6457290	6457610	320	DEL
2	6509355	6511424	2069	DEL
2	6583042	6583340	298	DEL
2	6696035	6696301	266	DEL
2	6721502	6721577	75	DEL
2	6836315	6836599	284	DEL
2	6968633	6968706	73	DEL
2	7024455	7024764	309	DEL
2	7047361	7047675	314	DEL
2	7153644	7153942	298	DEL
2	7182473	7182759	286	DEL
2	7208706	7208999	293	DEL
2	7599224	7599275	51	DEL
2	7728747	7731558	2811	DEL
2	7826913	7827207	294	DEL
2	8044424	8044489	65	DEL
2	8372981	8373262	281	DEL
2	8433865	8433933	68	DEL
2	8435928	8436234	306	DEL
2	8462409	8462709	300	DEL
2	8469729	8469783	54	DUP
2	8572527	8572822	295	DEL
2	8699276	8699567	291	DEL
2	8746155	8746463	308	DEL
2	8746933	8747241	308	DEL
2	8826481	8826747	266	DEL
2	8939935	8940265	330	DEL
2	9090193	9090568	375	DEL
2	9274625	9274921	296	DEL
2	9354335	9354949	614	DEL
2	9485316	9485612	296	DEL
2	9498517	9498789	272	DEL
2	9513306	9513375	69	DEL
2	9591067	9591151	84	DEL
2	9668499	9671380	2881	DEL
2	9716549	9718900	2351	DEL
2	9773854	9774175	321	DEL
2	10010733	10010790	57	DEL
2	10048790	10049078	288	DEL
2	10095885	10095957	72	DEL
2	10109832	10110122	290	DEL
2	11127400	11128187	787	DEL
2	11188756	11188814	58	DEL
2	11481677	11481956	279	DEL
2	11510877	11512498	1621	DEL
2	11861156	11861449	293	DEL
2	12586159	12586211	52	DEL
2	12730959	12731011	52	DEL
2	12743006	12743292	286	DEL
2	12752751	12753039	288	DEL
2	12755036	12755539	503	DEL
2	12849489	12849767	278	DEL
2	12952940	12953962	1022	DEL
2	12978522	12982395	3873	DEL
2	13115227	13115525	298	DEL
2	13334569	13334762	193	DEL
2	13335113	13335390	277	DEL
2	13363262	13363435	173	DEL
2	13398649	13399751	1102	DEL
2	13411286	13411578	292	DEL
2	13413011	13415473	2462	DEL
2	13865315	13865484	169	DEL
2	13935038	13935213	175	DEL
2	14224409	14224680	271	DEL
2	14478176	14478251	75	DEL
2	14899119	14900009	890	DEL
2	15544721	15545018	297	DEL
2	15629287	15629571	284	DEL
2	16112771	16112840	69	DEL
2	16223596	16223883	287	DEL
2	16702760	16702888	128	DEL
2	17145065	17145155	90	DEL
2	17346952	17347008	56	DUP
2	17426279	17426329	50	DEL
2	17489803	17490046	243	DEL
2	17504178	17504228	50	DEL
2	17558195	17559436	1241	DEL
2	17689039	17689098	59	DEL
2	17731377	17731437	60	DEL
2	17739470	17739566	96	DEL
2	17993379	17994583	1204	DEL
2	18272366	18272450	84	DEL
2	18540020	18540290	270	DEL
2	18743317	18743623	306	DEL
2	18804317	18804475	158	DEL
2	18861072	18861153	81	DEL
2	18934029	18934085	56	DUP
2	18999955	19000028	73	DEL
2	19002901	19003463	562	DEL
2	19072471	19072741	270	DEL
2	19374648	19374714	66	DEL
2	19679492	19680083	591	DEL
2	19824553	19824653	100	DEL
2	19867988	19868083	95	DEL
2	20222787	20223083	296	DEL
2	20347546	20347852	306	DEL
2	20380060	20380110	50	DEL
2	20632643	20632923	280	DEL
2	21156011	21156121	110	DEL
2	21174414	21174989	575	DEL
2	21283112	21283423	311	DEL
2	21285049	21285349	300	DEL
2	21296598	21299156	2558	DEL
2	21541657	21541955	298	DEL
2	21735738	21736043	305	DEL
2	21764595	21764881	286	DEL
2	21877413	21877723	310	DEL
2	21910084	21910961	877	DEL
2	22068634	22069232	598	DEL
2	22130566	22130842	276	DEL
2	22467415	22467466	51	DEL
2	22564713	22564777	64	DEL
2	22781306	22781372	66	DEL
2	22870856	22871148	292	DEL
2	23100248	23100361	113	DEL
2	23170893	23170976	83	DEL
2	23172318	23172620	302	DEL
2	23241858	23242161	303	DEL
2	23279056	23279336	280	DEL
2	23484301	23484362	61	DEL
2	23747880	23748194	314	DEL
2	23753112	23753275	163	DEL
2	23787387	23787448	61	DEL
2	23831847	23832134	287	DEL
2	24013441	24013506	65	DEL
2	24129843	24129900	57	DEL
2	24180723	24181032	309	DEL
2	24245767	24246173	406	DEL
2	24283349	24283449	100	DEL
2	24285149	24285484	335	DEL
2	24518578	24518662	84	DEL
2	24572889	24573188	299	DEL
2	24782041	24782109	68	DEL
2	25088426	25088704	278	DEL
2	25115149	25115257	108	DEL
2	25154064	25154378	314	DEL
2	25327110	25327178	68	DEL
2	25388466	25388758	292	DEL
2	25546013	25546292	279	DEL
2	25556356	25556660	304	DEL
2	25634477	25634761	284	DEL
2	25731480	25731787	307	DEL
2	25750924	25751663	739	DEL
2	25855399	25855455	56	DEL
2	25952771	25953083	312	DEL
2	25954444	25954760	316	DEL
2	26209505	26209809	304	DEL
2	26298616	26298909	293	DEL
2	26447771	26448576	805	DEL
2	26450436	26450718	282	DEL
2	26561935	26562134	199	DEL
2	26741832	26741906	74	DEL
2	27015824	27016129	305	DEL
2	27031938	27032219	281	DEL
2	27119775	27122726	2951	DEL
2	27163220	27163499	279	DEL
2	27195465	27195543	78	DEL
2	27320641	27320713	72	DEL
2	27538883	27538971	88	DEL
2	27615757	27616058	301	DEL
2	27671189	27671247	58	DEL
2	27960744	27961046	302	DEL
2	28052432	28052737	305	DEL
2	28166867	28166926	59	DEL
2	28446179	28446729	550	DEL
2	28449018	28449306	288	DEL
2	28548553	28548858	305	DEL
2	28611550	28613051	1501	DEL
2	28777639	28777715	76	DEL
2	29308186	29308265	79	DEL
2	29506221	29506336	115	DEL
2	29634291	29634367	76	DEL
2	29743633	29743930	297	DEL
2	29850403	29850657	254	DEL
2	29910499	29911371	872	DEL
2	30025968	30026288	320	DEL
2	30344679	30344945	266	DEL
2	30460189	30460476	287	DEL
2	30543526	30543616	90	DEL
2	30725745	30726066	321	DEL
2	30767246	30767326	80	DEL
2	31098476	31098617	141	DEL
2	31693173	31693231	58	DEL
2	31746891	31747013	122	DEL
2	31865662	31866170	508	DEL
2	32157466	33446165	1288699	DEL
2	32369525	32369598	73	DEL
2	32748074	32748371	297	DEL
2	32894799	32894849	50	DEL
2	32905735	32906013	278	DEL
2	33198995	33199062	67	DEL
2	33419865	33421394	1529	DEL
2	33570997	33571397	400	DEL
2	33604717	33604992	275	DEL
2	33755119	33755182	63	DEL
2	33755963	33756241	278	DEL
2	33852228	33859333	7105	DEL
2	33878408	33878472	64	DUP
2	34245618	34245684	66	DEL
2	34407611	34407699	88	DEL
2	34509819	34509883	64	DEL
2	34550249	34550408	159	DEL
2	34671062	34673897	2835	DEL
2	34737626	34737693	67	DEL
2	35180342	35182301	1959	DEL
2	35569936	35569990	54	DUP
2	35773196	35773249	53	DEL
2	36013106	36013165	59	DEL
2	36148763	36148849	86	DEL
2	36491484	36491750	266	DEL
2	36622412	36622622	210	DEL
2	36636238	36639252	3014	DEL
2	36812404	36812633	229	DEL
2	36869288	36872359	3071	DEL
2	36878963	36879058	95	DEL
2	36965163	36965223	60	DEL
2	37107600	37107755	155	DEL
2	37272097	37272412	315	DEL
2	37313423	37313673	250	DEL
2	37363523	37363717	194	DEL
2	37458150	37458208	58	DEL
2	37841004	37841066	62	DEL
2	37896301	37896928	627	DEL
2	37900228	37900536	308	DEL
2	37923299	37923379	80	DEL
2	38070997	38071305	308	DEL
2	38146012	38146077	65	DEL
2	38197437	38197491	54	DEL
2	38282912	38282963	51	DEL
2	38599495	38599691	196	DEL
2	38799165	38799452	287	DEL
2	38958239	38958513	274	DEL
2	39092549	39092850	301	DEL
2	39408348	39408454	106	DUP
2	39474313	39474399	86	DEL
2	39568608	39568660	52	DEL
2	39571422	39571476	54	DEL
2	39960536	39960836	300	DEL
2	39981309	39981644	335	DEL
2	40120403	40120723	320	DEL
2	40123169	40123461	292	DEL
2	40197849	40198143	294	DEL
2	40332317	40333213	896	DEL
2	40343497	40344180	683	DEL
2	40344224	40345124	900	DEL
2	40387789	40388509	720	DEL
2	40513636	40513695	59	DEL
2	40551440	40551709	269	DEL
2	40868396	40868677	281	DEL
2	40931184	40931239	55	DEL
2	40943657	40943956	299	DEL
2	40950491	40950760	269	DEL
2	41083907	41084201	294	DEL
2	41455614	41455904	290	DEL
2	41482466	41483232	766	DEL
2	41519595	41519880	285	DEL
2	41595459	41595526	67	DEL
2	41688082	41688325	243	DEL
2	42041210	42041273	63	DEL
2	42061811	42061870	59	DUP
2	42324505	42324681	176	DEL
2	43075558	43075842	284	DEL
2	43118367	43119022	655	DEL
2	43578445	43578721	276	DEL
2	43794610	43794889	279	DEL
2	43983317	43983630	313	DEL
2	43999756	43999953	197	DEL
2	44742062	44742621	559	DEL
2	44742723	44743109	386	DEL
2	44850044	44850316	272	DEL
2	44995896	44996188	292	DEL
2	45204668	45204994	326	DEL
2	45315304	45315596	292	DEL
2	45340300	45340589	289	DEL
2	45517129	45517187	58	DEL
2	46148806	46150112	1306	DEL
2	46308345	46308862	517	DEL
2	46549026	46551289	2263	DEL
2	46621493	46621803	310	DEL
2	46676892	46677199	307	DEL
2	46848345	46848439	94	DEL
2	47195089	47195147	58	DEL
2	47245636	47245695	59	DEL
2	47568906	47568962	56	DUP
2	48107466	48107744	278	DEL
2	48177126	48177185	59	DEL
2	48333464	48334603	1139	DEL
2	48591389	48591455	66	DUP
2	48790210	48790500	290	DEL
2	48797023	48797082	59	DEL
2	48800936	48801207	271	DEL
2	48822162	48822231	69	DEL
2	49115299	49115351	52	DEL
2	49278071	49278353	282	DEL
2	49798808	49799113	305	DEL
2	49912889	49912973	84	DEL
2	49984509	49984577	68	DEL
2	50044924	50044983	59	DEL
2	50132419	50132499	80	DEL
2	50399173	50400004	831	DEL
2	50645418	50646063	645	DEL
2	51329117	51329422	305	DEL
2	51422227	51428868	6641	DEL
2	51858411	51858766	355	DEL
2	51901699	51901752	53	DEL
2	52027993	52028349	356	DEL
2	52071631	52072147	516	DEL
2	52300874	52300924	50	DEL
2	52314233	52314535	302	DEL
2	52636459	52636602	143	DEL
2	52650685	52650777	92	DEL
2	52735006	52736254	1248	DEL
2	53046964	53047159	195	DEL
2	53205701	53205989	288	DEL
2	53226396	53226908	512	DEL
2	53298025	53298184	159	DEL
2	53299381	53299466	85	DEL
2	53817185	53819263	2078	DEL
2	54001690	54036105	34415	DEL
2	54053166	54053443	277	DEL
2	54213167	54213483	316	DEL
2	54331734	54331797	63	DEL
2	54561681	54565786	4105	DEL
2	54630727	54636280	5553	DEL
2	54744582	54745839	1257	DEL
2	54750402	54768678	18276	DEL
2	54834861	54834916	55	DEL
2	55127330	55127611	281	DEL
2	55282059	55282165	106	DEL
2	55290421	55294367	3946	DEL
2	55296399	55297059	660	DEL
2	55336494	55336983	489	DEL
2	55363293	55364693	1400	DEL
2	55386792	55387295	503	DEL
2	55446700	55447000	300	DEL
2	55502605	55502664	59	DEL
2	55512750	55512819	69	DEL
2	55771299	55771609	310	DEL
2	55871945	55875080	3135	DEL
2	55968270	55968574	304	DEL
2	56089977	56090594	617	DEL
2	56333112	56333452	340	DEL
2	56416779	56417022	243	DEL
2	57092118	57092187	69	DEL
2	57156661	57156974	313	DEL
2	57277697	57277988	291	DEL
2	57379181	57379240	59	DEL
2	57642598	57642661	63	DEL
2	57865486	57865547	61	DEL
2	57966947	57967015	68	DEL
2	58049330	58049649	319	DEL
2	58489546	58489843	297	DEL
2	59558822	59558967	145	DEL
2	60331785	60331856	71	DEL
2	60859299	60859351	52	DEL
2	60905066	60905407	341	DEL
2	60999446	60999497	51	DEL
2	61786934	61786993	59	DEL
2	61805454	61807280	1826	DEL
2	61813264	61813316	52	DEL
2	62350004	62350101	97	DEL
2	63050003	63050392	389	DEL
2	63476019	63476298	279	DEL
2	63841189	63841252	63	DEL
2	64436902	64437025	123	DEL
2	64677639	64680588	2949	DEL
2	65501546	65501848	302	DEL
2	65760710	65760777	67	DUP
2	66081385	66081681	296	DEL
2	66606730	66607042	312	DEL
2	67232668	67232982	314	DEL
2	67325878	67325937	59	DEL
2	67490271	67490344	73	DEL
2	68039391	68042466	3075	DEL
2	68056733	68057516	783	DEL
2	68084494	68084737	243	DEL
2	68281391	68281659	268	DEL
2	68602731	68603032	301	DEL
2	69647087	69647403	316	DEL
2	70116002	70116104	102	DEL
2	70509653	70510269	616	DEL
2	71642954	71643063	109	DEL
2	71895812	71896259	447	DEL
2	72215748	72215805	57	DEL
2	72303882	72303957	75	DEL
2	72558227	72559523	1296	DEL
2	72600578	72600676	98	DEL
2	72600789	72603755	2966	DEL
2	72644315	72645341	1026	DEL
2	72769310	72769598	288	DEL
2	72819172	72819236	64	DEL
2	72877271	72877583	312	DEL
2	72895829	72896183	354	DEL
2	73570369	73570667	298	DEL
2	73835916	73835972	56	DEL
2	74030882	74031162	280	DEL
2	74763674	74765067	1393	DEL
2	75055108	75055168	60	DEL
2	75597591	75597759	168	DEL
2	75637102	75637384	282	DEL
2	76071861	76072440	579	DEL
2	77333351	77336046	2695	DEL
2	77955279	77955360	81	DUP
2	78050925	78051223	298	DEL
2	78086154	78086229	75	DEL
2	78364331	78364395	64	DUP
2	78828949	78829054	105	DEL
2	78878456	78878612	156	DEL
2	79000933	79001216	283	DEL
2	79418430	79418482	52	DUP
2	79488108	79488406	298	DEL
2	79501348	79501631	283	DEL
2	79607687	79609752	2065	DEL
2	79959579	79959858	279	DEL
2	80066643	80066954	311	DEL
2	80837219	80837288	69	DUP
2	81361913	81361993	80	DEL
2	81698802	81698861	59	DEL
2	81992194	81992397	203	DEL
2	82230802	82230874	72	DEL
2	82254909	82255074	165	DEL
2	82361804	82362102	298	DEL
2	82854676	82856381	1705	DEL
2	82913815	82913866	51	DEL
2	82995842	82995892	50	DEL
2	82999265	82999606	341	DEL
2	83080793	83081100	307	DEL
2	83200497	83200569	72	DEL
2	83334231	83334392	161	DEL
2	83574978	83575276	298	DEL
2	83652564	83652623	59	DEL
2	83845843	83845935	92	DEL
2	83846085	83847925	1840	DEL
2	83848105	83849915	1810	DEL
2	83850108	83850995	887	DEL
2	83947506	83949464	1958	DEL
2	84022476	84022562	86	DEL
2	84071284	84071341	57	DUP
2	84078074	84078352	278	DEL
2	84342926	84344963	2037	DEL
2	84431022	84431083	61	DEL
2	84720306	84720642	336	DEL
2	84777783	84778138	355	DEL
2	84956675	84956843	168	DEL
2	85409957	85410259	302	DEL
2	85478999	85479112	113	DEL
2	85722674	85722725	51	DEL
2	86050498	86050561	63	DEL
2	86193923	86194220	297	DEL
2	86197830	86198914	1084	DEL
2	86241343	86247619	6276	DEL
2	86555505	86555726	221	DEL
2	86591087	86591138	51	DEL
2	86662622	86662734	112	DEL
2	87410365	87410643	278	DEL
2	87722642	87722838	196	DEL
2	87731533	87731870	337	DEL
2	87731999	87732287	288	DEL
2	87808426	87808711	285	DEL
2	87835943	87836003	60	DEL
2	88038727	88039023	296	DEL
2	88713248	88713538	290	DEL
2	88716008	88716103	95	DEL
2	89065259	89065572	313	DEL
2	89137321	89137679	358	DEL
2	89245174	89245475	301	DEL
2	89430057	89430166	109	DEL
2	89467207	89467429	222	DEL
2	89638955	89639207	252	DEL
2	89881781	89882087	306	DEL
2	90015448	90015531	83	DEL
2	90038112	90038173	61	DUP
2	90096899	90097201	302	DEL
2	90207220	90207962	742	DEL
2	90367643	90367712	69	DEL
2	90387525	90388515	990	DEL
2	90491918	90492188	270	DEL
2	91563193	91563489	296	DEL
2	91847081	91847378	297	DEL
2	91972524	91974430	1906	DEL
2	92177021	92177327	306	DEL
2	92857115	92857573	458	DEL
2	92903051	92903107	56	DEL
2	92955739	92956030	291	DEL
2	93583242	93583301	59	DUP
2	93687988	93689971	1983	DEL
2	93940403	93940953	550	DEL
2	94349622	94349733	111	DEL
2	94570978	94572771	1793	DEL
2	94615346	94615528	182	DEL
2	94920162	94920266	104	DUP
2	95084835	95085548	713	DEL
2	95091487	95091565	78	DEL
2	95840705	95842197	1492	DEL
2	96376909	96377234	325	DEL
2	96769651	96770563	912	DEL
2	97263751	97264041	290	DEL
2	97766888	97767175	287	DEL
2	97815958	97816025	67	DEL
2	98099908	98099990	82	DEL
2	98139360	98139423	63	DEL
2	98363105	98363162	57	DEL
2	98553880	98554057	177	DEL
2	99528859	99528946	87	DEL
2	99551287	99553396	2109	DEL
2	100085779	100085837	58	DEL
2	102065431	102065708	277	DEL
2	102097361	102097489	128	DEL
2	102201848	102202172	324	DEL
2	102427588	102427933	345	DEL
2	102506667	102506963	296	DEL
2	102647942	102650159	2217	DEL
2	103109382	103109664	282	DEL
2	103373169	103373242	73	DEL
2	103504625	103504773	148	DEL
2	103573940	103574919	979	DEL
2	103942390	103942498	108	DEL
2	104209382	104211664	2282	DEL
2	104413684	104413753	69	DEL
2	104614637	104616077	1440	DEL
2	104662808	104663407	599	DEL
2	105141090	105141244	154	DEL
2	105387581	105387744	163	DEL
2	106181756	106182759	1003	DEL
2	106246583	106246846	263	DEL
2	106399253	106399539	286	DEL
2	107120091	107120148	57	DEL
2	107206827	107207145	318	DEL
2	107436848	107441940	5092	DEL
2	107695291	107695593	302	DEL
2	107722426	107722518	92	DEL
[truncated: 12,356 more rows]
