# Supplementary material for: Identification of Copy Number Variations and Selection Signatures in Wannan Spotted Pigs by Whole Genome Sequencing Data: A Preliminary Study
Source: Animals (Basel). 2024 May 9;14(10):1419. doi: 10.3390/ani14101419 (PMC11117326; doi:10.3390/ani14101419)
Supplement: Supplementary file 1 [file animals-14-01419-s001.zip › Table S5.xlsx]

## Sheet: Sheet1
Chr	Total_number	Del	Dup
1	1332	1276	56
2	961	919	42
3	877	849	28
4	850	824	26
5	829	797	32
6	916	894	22
7	765	729	37
8	783	755	28
9	949	919	30
10	624	605	19
11	674	652	22
12	485	473	12
13	1133	1086	47
14	804	784	20
15	839	812	27
16	501	488	13
17	425	409	16
18	414	400	14
