# Supplementary material for: Identification of Copy Number Variations and Selection Signatures in Wannan Spotted Pigs by Whole Genome Sequencing Data: A Preliminary Study
Source: Animals (Basel). 2024 May 9;14(10):1419. doi: 10.3390/ani14101419 (PMC11117326; doi:10.3390/ani14101419)
Supplement: Supplementary file 1 [file animals-14-01419-s001.zip › Table S6.xlsx]

## Sheet: Sheet1
Chr	Total_number	Del	Dup
1	1414	1374	40
2	898	861	37
3	923	897	26
4	807	787	20
5	782	765	17
6	980	954	26
7	785	757	28
8	930	902	28
9	941	911	30
10	616	593	23
11	620	603	17
12	470	458	12
13	1118	1084	34
14	802	777	25
15	797	769	28
16	536	523	13
17	500	485	15
18	439	419	20
