# Supplementary material for: Identification of Copy Number Variations and Selection Signatures in Wannan Spotted Pigs by Whole Genome Sequencing Data: A Preliminary Study
Source: Animals (Basel). 2024 May 9;14(10):1419. doi: 10.3390/ani14101419 (PMC11117326; doi:10.3390/ani14101419)
Supplement: Supplementary file 1 [file animals-14-01419-s001.zip › Table S7.xlsx]

## Sheet: Sheet1
chr	start	end	length	type	feature
1	119871	119926	55	DEL	intronic
1	533937	534056	119	DEL	intronic
1	604479	604529	50	DEL	intronic
1	765236	765314	78	DEL	intergenic
1	1136857	1136942	85	DEL	intergenic
1	1293885	1294855	970	DEL	intronic
1	1820563	1820855	292	DEL	ncRNA_intronic
1	1902742	1903043	301	DEL	intergenic
1	1953145	1953452	307	DEL	intronic
1	2124422	2125677	1255	DEL	ncRNA_exonic
1	2190581	2190634	53	DEL	ncRNA_intronic
1	2347690	2347779	89	DEL	intronic
1	2427487	2427558	71	DEL	intronic
1	2595380	2596402	1022	DEL	intergenic
1	2598035	2598950	915	DEL	downstream
1	2814058	2814340	282	DEL	downstream
1	2836980	2837864	884	DEL	ncRNA_intronic
1	2932635	2932708	73	DUP	intergenic
1	3349972	3350273	301	DEL	intronic
1	3477170	3477471	301	DEL	intergenic
1	3513505	3513562	57	DEL	intergenic
1	3566354	3567131	777	DEL	intergenic
1	3701287	3701339	52	DEL	intergenic
1	3768793	3769016	223	DEL	intergenic
1	3793236	3793372	136	DEL	intergenic
1	3936566	3936679	113	DEL	intergenic
1	4162357	4162410	53	DEL	intergenic
1	4202992	4207334	4342	DEL	intergenic
1	4228115	4228384	269	DEL	intergenic
1	4272158	4272455	297	DEL	intergenic
1	4499433	4499490	57	DEL	intergenic
1	4609960	4610155	195	DEL	intergenic
1	4665273	4665329	56	DEL	intergenic
1	4748699	4748758	59	DUP	intronic
1	5118749	5118847	98	DEL	intronic
1	5141369	5141669	300	DEL	intronic
1	5173877	5175041	1164	DEL	intronic
1	5241279	5246891	5612	DEL	intronic
1	5361227	5361537	310	DEL	intronic
1	5365832	5366149	317	DEL	intronic
1	5592365	5592706	341	DEL	intronic
1	5655988	5656766	778	DEL	intronic
1	5665892	5665945	53	DEL	intronic
1	5684312	5684600	288	DEL	intronic
1	5748144	5748441	297	DEL	intronic
1	5837138	5837216	78	DUP	intronic
1	5878533	5878706	173	DEL	intronic
1	5884245	5884305	60	DEL	intronic
1	6000520	6000770	250	DEL	intronic
1	6020779	6020852	73	DEL	intronic
1	6173789	6174369	580	DEL	intronic
1	6286876	6288377	1501	DEL	intronic
1	6375843	6376132	289	DEL	intronic
1	6425082	6425362	280	DEL	intronic
1	6433936	6434172	236	DEL	intronic
1	6441633	6441722	89	DEL	intronic
1	6455427	6455670	243	DEL	intronic
1	6547791	6548518	727	DEL	intronic
1	6593120	6593199	79	DUP	intronic
1	6602307	6602421	114	DEL	intronic
1	6713247	6713329	82	DUP	intronic
1	6747181	6747233	52	DUP	intergenic
1	6765268	6765342	74	DEL	intergenic
1	6811630	6811879	249	DEL	intronic
1	6885600	6885667	67	DEL	intergenic
1	7132040	7132370	330	DEL	intronic
1	7174375	7175293	918	DEL	intronic
1	7178898	7178980	82	DEL	intronic
1	7182492	7182806	314	DEL	intronic
1	7239342	7239646	304	DEL	intergenic
1	7360090	7360349	259	DEL	intronic
1	7530238	7530537	299	DEL	intergenic
1	7630756	7635185	4429	DEL	exonic
1	7722627	7722923	296	DEL	intergenic
1	7752649	7752931	282	DEL	intergenic
1	7840205	7840491	286	DEL	intergenic
1	7897318	7897429	111	DEL	intergenic
1	8242590	8243198	608	DEL	upstream
1	8296291	8296405	114	DEL	intergenic
1	8310619	8310892	273	DEL	intergenic
1	8356148	8356443	295	DEL	downstream
1	8479716	8479879	163	DEL	intronic
1	8528861	8529436	575	DEL	intronic
1	8547395	8548854	1459	DEL	upstream
1	8630345	8633178	2833	DEL	intronic
1	8647821	8647989	168	DEL	intergenic
1	8807133	8808691	1558	DEL	intronic
1	8818771	8818833	62	DEL	intronic
1	8879805	8879880	75	DEL	intronic
1	8917430	8917499	69	DEL	UTR3
1	8967041	8967356	315	DEL	intronic
1	8986563	8986856	293	DEL	intronic
1	9007054	9007115	61	DEL	intergenic
1	9136892	9137195	303	DEL	intronic
1	9162865	9164972	2107	DEL	intronic
1	9165274	9165543	269	DEL	intronic
1	9263227	9263296	69	DUP	intergenic
1	9400926	9401030	104	DEL	intronic
1	9436312	9436365	53	DEL	intronic
1	9520632	9520943	311	DEL	intronic
1	9723182	9724188	1006	DEL	UTR3
1	9774051	9774141	90	DEL	intergenic
1	10037829	10038206	377	DEL	intronic
1	10144979	10145246	267	DEL	intronic
1	10238042	10238342	300	DEL	intergenic
1	10284816	10285121	305	DEL	intergenic
1	10320384	10320437	53	DEL	intergenic
1	10618753	10618826	73	DUP	intergenic
1	10676503	10676599	96	DEL	intergenic
1	10679994	10680304	310	DEL	intergenic
1	10714435	10716975	2540	DEL	intergenic
1	10888729	10889575	846	DEL	intergenic
1	11110797	11111623	826	DEL	intergenic
1	11181246	11181296	50	DEL	intergenic
1	11549770	11550413	643	DEL	intergenic
1	11555492	11561671	6179	DEL	intergenic
1	11650668	11650915	247	DEL	intronic
1	11670799	11670979	180	DEL	intronic
1	12005031	12006425	1394	DEL	intronic
1	12013641	12013917	276	DEL	intronic
1	12167734	12168044	310	DEL	intergenic
1	12189373	12189645	272	DEL	intergenic
1	12207414	12207687	273	DEL	intergenic
1	12238293	12238592	299	DEL	intergenic
1	12363743	12363831	88	DEL	intronic
1	12515853	12516041	188	DEL	intergenic
1	12705998	12706187	189	DEL	intergenic
1	12720244	12720342	98	DEL	intergenic
1	12774863	12775059	196	DEL	intergenic
1	12800100	12801418	1318	DEL	intergenic
1	12845724	12846033	309	DEL	intergenic
1	12919304	12919776	472	DEL	intergenic
1	12935700	12935989	289	DEL	intergenic
1	13019830	13020653	823	DEL	ncRNA_intronic
1	13032284	13032588	304	DEL	intergenic
1	13071964	13072294	330	DEL	intergenic
1	13100442	13101099	657	DEL	intergenic
1	13109312	13109832	520	DEL	intergenic
1	13260684	13260806	122	DEL	intergenic
1	13323709	13324014	305	DEL	intergenic
1	13583753	13584032	279	DEL	intergenic
1	13604476	13604585	109	DEL	intergenic
1	13634154	13634675	521	DEL	intergenic
1	13817106	13817383	277	DEL	intronic
1	13831690	13831991	301	DEL	intronic
1	13832622	13832922	300	DEL	intronic
1	13845469	13845755	286	DEL	intronic
1	13858933	13859413	480	DEL	intronic
1	13863463	13863757	294	DEL	intronic
1	13948786	13948846	60	DEL	intergenic
1	13977182	13977234	52	DEL	intronic
1	14053261	14053551	290	DEL	intronic
1	14055273	14055570	297	DEL	intronic
1	14198924	14198978	54	DEL	intronic
1	14206562	14206854	292	DEL	intergenic
1	14243529	14243816	287	DEL	intronic
1	14243536	14243824	288	DEL	intronic
1	14275499	14275582	83	DEL	intronic
1	14320215	14320505	290	DEL	intronic
1	14327835	14328037	202	DEL	intronic
1	14683398	14683714	316	DEL	intronic
1	14716274	14716576	302	DEL	intronic
1	14817161	14817460	299	DEL	intronic
1	14933681	14933749	68	DEL	intronic
1	15007356	15007637	281	DEL	intronic
1	15018766	15018820	54	DEL	intergenic
1	15055312	15055371	59	DEL	intergenic
1	15162610	15162896	286	DEL	intronic
1	15168472	15168558	86	DEL	intronic
1	15179085	15180278	1193	DEL	intronic
1	15180457	15180586	129	DEL	intronic
1	15361632	15361685	53	DUP	intronic
1	15545579	15545716	137	DEL	intronic
1	15715673	15715963	290	DEL	ncRNA_exonic
1	15796152	15796435	283	DEL	intergenic
1	16049081	16049350	269	DEL	UTR3
1	16377960	16378266	306	DEL	intronic
1	16453276	16453350	74	DEL	intergenic
1	16479786	16480077	291	DEL	intronic
1	16504996	16505260	264	DEL	intergenic
1	16516264	16516320	56	DUP	intergenic
1	16623664	16623735	71	DEL	intergenic
1	16651817	16652121	304	DEL	intergenic
1	16672444	16672777	333	DEL	intergenic
1	16771909	16772064	155	DEL	intergenic
1	16806375	16806677	302	DEL	intergenic
1	16809813	16810096	283	DEL	intergenic
1	16822953	16823028	75	DEL	intergenic
1	16825052	16831524	6472	DEL	intergenic
1	16848077	16848132	55	DEL	intronic
1	16906621	16907253	632	DEL	ncRNA_exonic
1	16914616	16914677	61	DUP	intronic
1	16930895	16930962	67	DUP	intronic
1	16962663	16962747	84	DEL	intronic
1	17043102	17043694	592	DEL	intronic
1	17264709	17265043	334	DEL	intergenic
1	17265837	17266130	293	DEL	intergenic
1	17287837	17288145	308	DEL	intergenic
1	17389315	17389653	338	DEL	intronic
1	17417591	17417658	67	DEL	intronic
1	17496727	17496795	68	DEL	intronic
1	17507685	17507760	75	DEL	intronic
1	17572030	17572083	53	DUP	intronic
1	17649823	17650281	458	DEL	intronic
1	17720566	17721268	702	DEL	intergenic
1	17807644	17807951	307	DEL	intergenic
1	17925975	17926056	81	DEL	intergenic
1	17935067	17935314	247	DEL	intergenic
1	17985209	17986282	1073	DEL	intergenic
1	18059541	18059655	114	DEL	intergenic
1	18085333	18085608	275	DEL	intergenic
1	18353443	18353734	291	DEL	intronic
1	18373490	18373771	281	DEL	intronic
1	18538828	18540597	1769	DEL	intergenic
1	18541702	18541997	295	DEL	intergenic
1	18584530	18584592	62	DEL	intergenic
1	18977752	18978064	312	DEL	intronic
1	19376438	19376628	190	DEL	intronic
1	19434652	19434926	274	DEL	intronic
1	19501991	19502308	317	DEL	intronic
1	19516699	19516986	287	DEL	intronic
1	19520684	19520739	55	DEL	intronic
1	19529814	19530191	377	DEL	intronic
1	19653109	19653166	57	DUP	intronic
1	19736505	19736790	285	DEL	ncRNA_exonic
1	19793266	19793346	80	DUP	intronic
1	19809822	19810086	264	DEL	intronic
1	19906012	19906125	113	DEL	intronic
1	19956610	19956915	305	DEL	intronic
1	19996819	19996871	52	DUP	intronic
1	20004666	20004997	331	DEL	intronic
1	20026224	20026524	300	DEL	intergenic
1	20040052	20040109	57	DEL	intergenic
1	20209886	20210370	484	DEL	intergenic
1	20249667	20249718	51	DEL	intergenic
1	20256313	20256620	307	DEL	intergenic
1	20337656	20337707	51	DEL	intergenic
1	20500466	20500750	284	DEL	ncRNA_intronic
1	20542384	20542669	285	DEL	intronic
1	20743348	20743684	336	DEL	intronic
1	20826527	20826854	327	DEL	intronic
1	20849618	20849908	290	DEL	intronic
1	20889854	20889904	50	DEL	intronic
1	21050365	21050549	184	DEL	intergenic
1	21122236	21123359	1123	DEL	intergenic
1	21199605	21199912	307	DEL	intergenic
1	21200336	21200407	71	DEL	intergenic
1	21558809	21558863	54	DEL	intronic
1	21613417	21613515	98	DEL	intronic
1	21756958	21757191	233	DEL	intronic
1	21993471	21993547	76	DEL	intronic
1	22006623	22006673	50	DEL	intronic
1	22013695	22013950	255	DEL	intronic
1	22039942	22040237	295	DEL	intronic
1	22075128	22075417	289	DEL	intronic
1	22219051	22219102	51	DEL	ncRNA_intronic
1	22220789	22220847	58	DEL	ncRNA_intronic
1	22222530	22222797	267	DEL	ncRNA_intronic
1	22295137	22295421	284	DEL	intronic
1	22639278	22639562	284	DEL	intergenic
1	22783299	22783592	293	DEL	intronic
1	22838692	22838764	72	DEL	intergenic
1	22963963	22967098	3135	DEL	intergenic
1	23192720	23194103	1383	DEL	intergenic
1	23261902	23265013	3111	DEL	intergenic
1	23445006	23445282	276	DEL	intergenic
1	23447591	23447644	53	DEL	intergenic
1	23463901	23463951	50	DEL	intergenic
1	23510927	23511254	327	DEL	intergenic
1	23526052	23526393	341	DEL	intergenic
1	23763403	23763674	271	DEL	intergenic
1	24074637	24074690	53	DEL	intergenic
1	24287351	24294697	7346	DEL	intergenic
1	24404394	24405180	786	DEL	ncRNA_intronic
1	24653255	24656740	3485	DEL	intergenic
1	25230625	25230932	307	DEL	intronic
1	25450244	25450515	271	DEL	intergenic
1	25594051	25594390	339	DEL	intronic
1	25660344	25660634	290	DEL	intronic
1	25672263	25672562	299	DEL	intergenic
1	25859418	25859693	275	DEL	intronic
1	26024086	26024371	285	DEL	intergenic
1	26097855	26098415	560	DEL	intronic
1	26227262	26227565	303	DEL	intronic
1	26331118	26333217	2099	DEL	intergenic
1	26392673	26392965	292	DEL	intergenic
1	26401417	26401480	63	DEL	intergenic
1	26406212	26406592	380	DEL	intergenic
1	26682979	26684077	1098	DEL	intergenic
1	26841372	26842299	927	DEL	intergenic
1	26891766	26892013	247	DEL	intergenic
1	26960864	26960953	89	DEL	intergenic
1	27042781	27043101	320	DEL	ncRNA_exonic
1	27097378	27097478	100	DEL	intergenic
1	27220145	27220426	281	DEL	intergenic
1	27318208	27318491	283	DEL	intronic
1	27358734	27358807	73	DUP	ncRNA_intronic
1	27489892	27490164	272	DEL	intronic
1	27581745	27582051	306	DEL	intronic
1	27687723	27687996	273	DEL	intronic
1	27772594	27772873	279	DEL	intronic
1	27774770	27775081	311	DEL	intronic
1	27798416	27798478	62	DEL	intergenic
1	27956981	27957256	275	DEL	intronic
1	28252448	28252520	72	DEL	intronic
1	28297312	28297374	62	DEL	intronic
1	28320903	28321371	468	DEL	intergenic
1	28403203	28403265	62	DUP	intergenic
1	28414030	28414085	55	DEL	intergenic
1	28684026	28684311	285	DEL	intronic
1	28745310	28745593	283	DEL	intronic
1	28924185	28924886	701	DEL	intergenic
1	29280105	29280198	93	DEL	ncRNA_intronic
1	29528932	29529596	664	DEL	intergenic
1	29594611	29594929	318	DEL	ncRNA_exonic
1	29635860	29635966	106	DEL	intronic
1	29654993	29655287	294	DEL	intronic
1	30059808	30060177	369	DEL	UTR3
1	30079403	30079453	50	DEL	intergenic
1	30172687	30173013	326	DEL	intergenic
1	30431287	30431564	277	DEL	intronic
1	30540517	30540567	50	DEL	intronic
1	30995679	30995736	57	DEL	intergenic
1	31047589	31047904	315	DEL	intronic
1	31099423	31100888	1465	DEL	intergenic
1	31164126	31164705	579	DEL	intergenic
1	31395707	31396569	862	DEL	intergenic
1	31399360	31399653	293	DEL	intergenic
1	31508045	31508166	121	DEL	intergenic
1	31707688	31708182	494	DEL	intergenic
1	31997258	31997326	68	DEL	intronic
1	32087367	32087425	58	DUP	intergenic
1	32183516	32183667	151	DEL	intergenic
1	32195451	32195733	282	DEL	intergenic
1	32267863	32268009	146	DEL	intronic
1	32344326	32347770	3444	DEL	intronic
1	32438510	32439178	668	DEL	intronic
1	32558865	32559172	307	DEL	intronic
1	32586973	32587029	56	DEL	intronic
1	32696490	32696803	313	DEL	intergenic
1	32930460	32930980	520	DEL	intergenic
1	33155078	33155168	90	DEL	intronic
1	33158356	33158638	282	DEL	intronic
1	33169514	33169809	295	DEL	intronic
1	33321976	33322040	64	DEL	intergenic
1	33343138	33343437	299	DEL	intergenic
1	33359044	33359330	286	DEL	intergenic
1	33412026	33412312	286	DEL	intergenic
1	33604717	33604785	68	DUP	intronic
1	33637022	33637309	287	DEL	intronic
1	33919322	33919444	122	DEL	intronic
1	34116496	34118116	1620	DEL	intronic
1	34463788	34463866	78	DEL	intergenic
1	34567840	34568162	322	DEL	intergenic
1	34627782	34629842	2060	DEL	intergenic
1	34906762	34906918	156	DEL	intronic
1	34964694	34964751	57	DUP	intronic
1	35036715	35036983	268	DEL	intronic
1	35274478	35275520	1042	DEL	intergenic
1	35380952	35381400	448	DEL	intronic
1	35417795	35418053	258	DEL	intronic
1	35599419	35599470	51	DEL	upstream
1	35719641	35719920	279	DEL	intronic
1	35788892	35789202	310	DEL	intergenic
1	35797828	35797899	71	DEL	intergenic
1	36083808	36083889	81	DEL	intergenic
1	36289844	36289935	91	DEL	intergenic
1	36674167	36674258	91	DEL	intronic
1	36694792	36694861	69	DEL	intronic
1	36694833	36694909	76	DEL	intronic
1	37040990	37041258	268	DEL	intergenic
1	37322886	37325825	2939	DEL	intergenic
1	37332144	37332373	229	DEL	intergenic
1	37369712	37369990	278	DEL	intergenic
1	37420682	37420756	74	DEL	intergenic
1	37524187	37524415	228	DEL	intergenic
1	37616645	37616704	59	DEL	intergenic
1	37699538	37699852	314	DEL	intronic
1	37913729	37913792	63	DEL	ncRNA_intronic
1	38488772	38488961	189	DEL	intronic
1	38545197	38545463	266	DEL	intronic
1	38613101	38615390	2289	DEL	intronic
1	39022674	39022978	304	DEL	intronic
1	39083908	39084358	450	DEL	intergenic
1	39529610	39529742	132	DEL	intronic
1	39557186	39557670	484	DEL	intronic
1	39607547	39607613	66	DEL	intergenic
1	39637606	39637685	79	DEL	intergenic
1	39639172	39639463	291	DEL	intergenic
1	39653431	39653710	279	DEL	intergenic
1	39674462	39674779	317	DEL	ncRNA_exonic
1	39700428	39700717	289	DEL	intronic
1	39771859	39772152	293	DEL	intergenic
1	39792249	39792410	161	DEL	intergenic
1	39794392	39794541	149	DEL	intergenic
1	39799346	39799618	272	DEL	intergenic
1	40015892	40016520	628	DEL	intronic
1	40375978	40376045	67	DUP	intergenic
1	40401585	40401903	318	DEL	intergenic
1	40885850	40886012	162	DEL	intergenic
1	41022378	41022726	348	DEL	intergenic
1	41196392	41196595	203	DEL	intronic
1	41303915	41304118	203	DEL	intergenic
1	41318960	41319088	128	DEL	intergenic
1	41376331	41378359	2028	DEL	intergenic
1	41426219	41426296	77	DEL	intergenic
1	41659991	41661393	1402	DEL	intergenic
1	41890011	41890149	138	DEL	intergenic
1	41900037	41900343	306	DEL	exonic
1	41988570	41988745	175	DEL	intergenic
1	42221625	42221909	284	DEL	intergenic
1	42244375	42244471	96	DEL	intergenic
1	42588086	42588229	143	DEL	intergenic
1	43164397	43164675	278	DEL	intergenic
1	43216182	43216536	354	DEL	intergenic
1	43295910	43295981	71	DEL	intronic
1	43481764	43489820	8056	DEL	intronic
1	43529398	43529450	52	DEL	intronic
1	43566077	43566148	71	DEL	ncRNA_intronic
1	43710062	43710347	285	DEL	intronic
1	43803111	43803410	299	DEL	intronic
1	43841153	43841447	294	DEL	intergenic
1	44364994	44365337	343	DEL	intronic
1	44382232	44384098	1866	DEL	intergenic
1	44418252	44418559	307	DEL	intronic
1	44471265	44471551	286	DEL	intronic
1	44499186	44499314	128	DEL	intronic
1	44514761	44514824	63	DEL	intronic
1	44518340	44518629	289	DEL	intronic
1	44534350	44534404	54	DEL	UTR3
1	44543570	44543625	55	DEL	intronic
1	44844114	44844399	285	DEL	intergenic
1	44962745	44963069	324	DEL	UTR3
1	44976202	44976376	174	DEL	intronic
1	44983274	44983547	273	DEL	intronic
1	45120806	45122323	1517	DEL	ncRNA_exonic
1	45310797	45311089	292	DEL	intergenic
1	45337930	45338254	324	DEL	intergenic
1	45358714	45358983	269	DEL	intergenic
1	45652839	45654016	1177	DEL	intergenic
1	46095093	46095287	194	DEL	intergenic
1	46654152	46655977	1825	DEL	intergenic
1	46899273	46900931	1658	DEL	intergenic
1	47016346	47016657	311	DEL	intergenic
1	47029475	47032188	2713	DEL	intergenic
1	47060603	47060924	321	DEL	intergenic
1	47173090	47173170	80	DEL	intergenic
1	47261461	47261786	325	DEL	intergenic
1	47263136	47263206	70	DEL	intergenic
1	47473277	47474587	1310	DEL	intergenic
1	47598082	47598308	226	DEL	intergenic
1	47968987	47969298	311	DEL	intergenic
1	47987076	47987131	55	DEL	intergenic
1	48101496	48101818	322	DEL	intergenic
1	48112557	48113461	904	DEL	intergenic
1	48265567	48265819	252	DEL	intergenic
1	48293669	48293956	287	DEL	intergenic
1	48352128	48352205	77	DEL	intergenic
1	48508713	48511243	2530	DEL	intergenic
1	48705088	48705250	162	DEL	intergenic
1	48876227	48879126	2899	DEL	ncRNA_exonic
1	48894677	48894795	118	DEL	intronic
1	49182510	49182826	316	DEL	intronic
1	49545990	49546473	483	DEL	intronic
1	49602203	49602522	319	DEL	intronic
1	49695657	49695971	314	DEL	intergenic
1	49904332	49904620	288	DEL	intronic
1	49931713	49931775	62	DEL	intronic
1	50356383	50356693	310	DEL	intronic
1	50507072	50507134	62	DEL	intergenic
1	50524448	50524731	283	DEL	intergenic
1	50726864	50727151	287	DEL	intronic
1	50769762	50772064	2302	DEL	intronic
1	50994857	50995173	316	DEL	intronic
1	50997005	50997068	63	DEL	intronic
1	51018365	51018438	73	DEL	intronic
1	51169510	51170321	811	DEL	intergenic
1	51181414	51181474	60	DEL	intergenic
1	51252276	51252569	293	DEL	intergenic
1	51409238	51409291	53	DEL	intergenic
1	51491708	51491758	50	DEL	intergenic
1	51591867	51591926	59	DEL	intergenic
1	51597531	51597590	59	DEL	intergenic
1	51828417	51828562	145	DEL	ncRNA_exonic
1	52154961	52155253	292	DEL	intronic
1	52193191	52193489	298	DEL	intronic
1	52268919	52269222	303	DEL	intergenic
1	52270352	52270667	315	DEL	intergenic
1	52281686	52282220	534	DEL	intergenic
1	52744515	52744821	306	DEL	intronic
1	52959682	52959960	278	DEL	intergenic
1	53138003	53138289	286	DEL	intronic
1	53206448	53206516	68	DEL	intergenic
1	53213471	53214422	951	DEL	intergenic
1	53323275	53323575	300	DEL	intergenic
1	53344120	53345281	1161	DEL	intronic
1	53370968	53371020	52	DEL	intronic
1	53569397	53569471	74	DEL	intergenic
1	53599235	53599528	293	DEL	intergenic
1	53628469	53632281	3812	DEL	intergenic
1	53800318	53800371	53	DEL	intergenic
1	54026671	54026746	75	DEL	ncRNA_intronic
1	54192107	54192177	70	DEL	intergenic
1	54196989	54197043	54	DEL	intergenic
1	54287251	54287542	291	DEL	intergenic
1	54629366	54630591	1225	DEL	ncRNA_exonic
1	54752246	54752528	282	DEL	intergenic
1	54756342	54763628	7286	DEL	intergenic
1	54829529	54829828	299	DEL	intergenic
1	54985597	54993653	8056	DEL	ncRNA_exonic
1	55164876	55164938	62	DEL	ncRNA_intronic
1	55181048	55181099	51	DEL	intergenic
1	55228032	55228341	309	DEL	intergenic
1	55267768	55268059	291	DEL	ncRNA_exonic
1	55288783	55291611	2828	DEL	intergenic
1	55376045	55376354	309	DEL	intergenic
1	55606393	55606447	54	DEL	intergenic
1	55713926	55714006	80	DEL	intergenic
1	55900251	55900542	291	DEL	intronic
1	56139057	56142241	3184	DEL	intergenic
1	56230545	56230843	298	DEL	ncRNA_intronic
1	56290509	56290821	312	DEL	intergenic
1	56388134	56388202	68	DEL	intronic
1	56565979	56566099	120	DEL	intergenic
1	56819894	56820214	320	DEL	intergenic
1	56837192	56837392	200	DEL	intergenic
1	57067941	57068163	222	DEL	intergenic
1	57081984	57082037	53	DEL	ncRNA_intronic
1	57272977	57273426	449	DEL	intronic
1	57386378	57386432	54	DEL	intronic
1	57525007	57525305	298	DEL	intronic
1	57597036	57597093	57	DEL	intronic
1	57639506	57639565	59	DUP	intronic
1	57712857	57713153	296	DEL	intronic
1	57787896	57788003	107	DEL	intronic
1	57842050	57842337	287	DEL	intronic
1	57996637	57996691	54	DUP	intronic
1	59383029	59385465	2436	DEL	intergenic
1	59619299	59619581	282	DEL	intergenic
1	59900491	59901223	732	DEL	intergenic
1	59927090	59927390	300	DEL	intergenic
1	60053857	60057008	3151	DEL	intergenic
1	60066926	60067621	695	DEL	intergenic
1	60322494	60322602	108	DEL	intergenic
1	60342791	60343655	864	DEL	intergenic
1	60358847	60359126	279	DEL	intergenic
1	60542653	60542704	51	DEL	intergenic
1	60600110	60607961	7851	DEL	intergenic
1	60724721	60725615	894	DEL	intergenic
1	60879615	60879898	283	DEL	intronic
1	60889255	60889498	243	DEL	intronic
1	61021042	61021280	238	DEL	UTR3
1	61073701	61074819	1118	DEL	intergenic
1	61165494	61166123	629	DEL	intergenic
1	61173224	61173275	51	DEL	intergenic
1	61465935	61465993	58	DEL	intergenic
1	61485512	61485637	125	DEL	intergenic
1	61749637	61749891	254	DEL	intergenic
1	61792273	61794132	1859	DEL	intergenic
1	61823683	61825823	2140	DEL	intergenic
1	61854562	61854623	61	DEL	intergenic
1	62098985	62101425	2440	DEL	intergenic
1	62151629	62159310	7681	DEL	intergenic
1	62336794	62337003	209	DEL	intergenic
1	62440578	62440630	52	DEL	intergenic
1	62454821	62454876	55	DEL	intergenic
1	62528383	62528574	191	DEL	intergenic
1	63081035	63082596	1561	DEL	intergenic
1	63088969	63089481	512	DEL	intergenic
1	63176577	63176686	109	DEL	intergenic
1	63518037	63518230	193	DEL	intergenic
1	64446898	64447609	711	DEL	intronic
1	64747074	64747400	326	DEL	intergenic
1	65188932	65188989	57	DEL	intergenic
1	65419256	65419565	309	DEL	intergenic
1	65649507	65649646	139	DEL	intergenic
1	66037056	66039793	2737	DEL	intergenic
1	66175965	66178236	2271	DEL	intergenic
1	66199146	66199208	62	DEL	intergenic
1	66467385	66467721	336	DEL	UTR3
1	66779504	66779566	62	DEL	intergenic
1	66946763	66947043	280	DEL	ncRNA_intronic
1	67106854	67107144	290	DEL	ncRNA_intronic
1	67377541	67377736	195	DEL	intronic
1	67423990	67424271	281	DEL	intronic
1	67680379	67680650	271	DEL	ncRNA_intronic
1	67717240	67717552	312	DEL	ncRNA_intronic
1	67774452	67774592	140	DEL	ncRNA_intronic
1	67778205	67778510	305	DEL	ncRNA_intronic
1	68185494	68185545	51	DEL	intronic
1	68297126	68297242	116	DEL	intronic
1	68512974	68513871	897	DEL	intronic
1	69060563	69060985	422	DEL	intergenic
1	69119683	69119761	78	DUP	intergenic
1	69192204	69192862	658	DEL	intergenic
1	69374856	69375027	171	DEL	intergenic
1	69478326	69479588	1262	DEL	intergenic
1	69626792	69626852	60	DEL	intergenic
1	69698704	69698770	66	DUP	intergenic
1	69785819	69786101	282	DEL	intergenic
1	69956976	69957253	277	DEL	intergenic
1	69995609	69996049	440	DEL	intergenic
1	70262712	70264657	1945	DEL	intergenic
1	70284599	70284882	283	DEL	intergenic
1	70317277	70317371	94	DEL	intergenic
1	70347678	70347921	243	DEL	intergenic
1	70478506	70482728	4222	DEL	intergenic
1	70535895	70535962	67	DEL	intergenic
1	70616556	70616619	63	DUP	intergenic
1	70801445	70801730	285	DEL	intergenic
1	71187945	71188918	973	DEL	intronic
1	71204502	71205475	973	DEL	intronic
1	71307257	71307426	169	DEL	intergenic
1	71432327	71432405	78	DEL	intergenic
1	71562664	71562758	94	DEL	intronic
1	71745744	71746027	283	DEL	intergenic
1	71764649	71764952	303	DEL	intergenic
1	71869760	71870379	619	DEL	intergenic
1	72261061	72261280	219	DEL	intergenic
1	72349462	72349744	282	DEL	intronic
1	72573167	72573254	87	DEL	intronic
1	72787775	72788166	391	DEL	intronic
1	73270622	73270943	321	DEL	intronic
1	73358878	73358962	84	DEL	intronic
1	73448548	73448602	54	DEL	intronic
1	73771849	73772136	287	DEL	ncRNA_intronic
1	73805637	73805708	71	DEL	ncRNA_intronic
1	73810150	73810205	55	DEL	ncRNA_intronic
1	73820436	73820518	82	DEL	ncRNA_intronic
1	73841870	73843427	1557	DEL	UTR3
1	74074916	74074983	67	DUP	intronic
1	74643627	74643918	291	DEL	intronic
1	75213292	75213380	88	DEL	intronic
1	75296004	75296091	87	DEL	intronic
1	75663538	75664318	780	DEL	intronic
1	75667964	75668622	658	DEL	intronic
1	75759791	75762856	3065	DEL	intronic
1	75767581	75767885	304	DEL	intronic
1	75778584	75778899	315	DEL	intronic
1	75872566	75872768	202	DEL	intergenic
1	76300241	76300307	66	DEL	intronic
1	76347679	76347994	315	DEL	intronic
1	76448122	76448398	276	DEL	intronic
1	76671128	76671433	305	DEL	intronic
1	77129831	77129918	87	DEL	intronic
1	77244655	77244734	79	DEL	intronic
1	77358039	77359718	1679	DEL	intronic
1	78586104	78593778	7674	DEL	ncRNA_exonic
1	78648064	78648253	189	DEL	intergenic
1	79035430	79036717	1287	DEL	intergenic
1	79090585	79090734	149	DEL	intergenic
1	79370175	79670863	300688	DEL	exonic
1	79617665	79617948	283	DEL	intergenic
1	79652917	79653078	161	DEL	intergenic
1	79779726	79781154	1428	DEL	intergenic
1	79868267	79868578	311	DEL	intronic
1	80094578	80094650	72	DEL	intronic
1	80119175	80119261	86	DEL	intronic
1	80539118	80539419	301	DEL	ncRNA_intronic
1	80551048	80551148	100	DEL	ncRNA_intronic
1	80687492	80687769	277	DEL	intergenic
1	80738505	80738579	74	DEL	intergenic
1	81010067	81010295	228	DEL	intergenic
1	81269024	81271034	2010	DEL	intergenic
1	81345373	81345437	64	DEL	intergenic
1	81348083	81348141	58	DEL	intergenic
1	81371957	81372244	287	DEL	intergenic
1	81496097	81496372	275	DEL	intergenic
1	81619386	81619795	409	DEL	intronic
1	81818950	81827525	8575	DEL	intronic
1	81828609	81829175	566	DEL	intronic
1	82127313	82127589	276	DEL	intronic
1	82284384	82284470	86	DEL	intronic
1	82336903	82337157	254	DEL	intronic
1	82972528	82972604	76	DEL	intronic
1	83017855	83017954	99	DEL	intronic
1	83100989	83101360	371	DEL	intronic
1	83204778	83205268	490	DEL	intronic
1	83288402	83289286	884	DEL	intronic
1	83337751	83337828	77	DEL	intronic
1	83345072	83345124	52	DEL	intronic
1	83440097	83440147	50	DEL	intergenic
1	83442338	83442648	310	DEL	intergenic
1	83576709	83576807	98	DEL	intergenic
1	83600608	83600979	371	DEL	intergenic
1	83748656	83748718	62	DEL	intergenic
1	84006539	84006917	378	DEL	intronic
1	84213722	84213924	202	DEL	intergenic
1	84293031	84293967	936	DEL	intergenic
1	84483266	84483963	697	DEL	intergenic
1	85091498	85091826	328	DEL	intergenic
1	85150987	85155333	4346	DEL	intergenic
1	85290146	85298453	8307	DEL	intergenic
1	85504527	85504840	313	DEL	intergenic
1	85865612	85865906	294	DEL	intronic
1	85942130	85942424	294	DEL	intronic
1	86049416	86051146	1730	DEL	intergenic
1	86056592	86056879	287	DEL	intergenic
1	86113412	86113692	280	DEL	intronic
1	86136830	86137021	191	DEL	intergenic
1	86442164	86442231	67	DEL	intronic
1	86485532	86486391	859	DEL	intergenic
1	86592635	86593151	516	DEL	intronic
1	86601025	86601323	298	DEL	intronic
1	87269778	87270544	766	DEL	intergenic
1	87533881	87541290	7409	DEL	exonic
1	87899489	87907542	8053	DEL	intergenic
1	88165893	88165947	54	DEL	intergenic
1	88188005	88188057	52	DEL	intergenic
1	88209317	88209372	55	DEL	intronic
1	88418606	88418889	283	DEL	intergenic
1	88493069	88494509	1440	DEL	intergenic
1	88946479	88946614	135	DEL	intergenic
1	89055112	89058249	3137	DEL	intergenic
1	89083498	89083829	331	DEL	intergenic
1	89101242	89103368	2126	DEL	intergenic
1	89283767	89286504	2737	DEL	intergenic
1	89368337	89368419	82	DEL	intergenic
1	89413030	89413096	66	DEL	intergenic
1	89444023	89444708	685	DEL	intergenic
1	89549992	89551420	1428	DEL	intergenic
1	89573499	89573557	58	DEL	intergenic
1	90093661	90095044	1383	DEL	intronic
1	90230306	90230387	81	DEL	intronic
1	91014308	91015313	1005	DEL	intergenic
1	91047962	91048046	84	DEL	intergenic
1	91091307	91091370	63	DEL	intergenic
1	91093948	91094007	59	DEL	intergenic
1	91102480	91102745	265	DEL	intergenic
1	91174962	91177613	2651	DEL	intergenic
1	91220365	91220638	273	DEL	intergenic
1	91632044	91632202	158	DEL	downstream
1	91808886	91808936	50	DEL	intergenic
1	92035872	92038025	2153	DEL	intergenic
1	92343332	92343396	64	DUP	downstream
1	92372155	92372925	770	DEL	intergenic
1	92392505	92392806	301	DEL	intergenic
1	92708251	92708443	192	DEL	intergenic
1	92819251	92819310	59	DUP	intergenic
1	93289824	93290843	1019	DEL	intergenic
1	93307559	93308568	1009	DEL	intergenic
1	93363512	93363571	59	DEL	intergenic
1	93433242	93440851	7609	DEL	intergenic
1	93566877	93573759	6882	DEL	intergenic
1	94045385	94045493	108	DEL	intergenic
1	94316756	94316897	141	DEL	intronic
1	94494645	94494709	64	DEL	intronic
1	94899291	94899344	53	DUP	intergenic
1	94906227	94908069	1842	DEL	intergenic
1	95170466	95170520	54	DEL	intergenic
1	95633562	95633612	50	DEL	intronic
1	95745374	95746117	743	DEL	intronic
1	95933613	95933924	311	DEL	intergenic
1	96099460	96100903	1443	DEL	intronic
1	96143190	96143474	284	DEL	intronic
1	96258177	96258503	326	DEL	intronic
1	96330336	96331123	787	DEL	intronic
1	96336999	96339334	2335	DEL	intronic
1	96401319	96401632	313	DEL	intergenic
1	96578911	96578964	53	DEL	intronic
1	96621351	96621661	310	DEL	intronic
1	96677465	96677544	79	DEL	intronic
1	96790181	96790496	315	DEL	intergenic
1	96990259	96990350	91	DEL	intergenic
1	97156324	97156575	251	DEL	intergenic
1	97286471	97287353	882	DEL	intergenic
1	97605878	97605960	82	DEL	intergenic
1	97849845	97850143	298	DEL	intronic
1	98080314	98080436	122	DEL	intergenic
1	98101226	98101447	221	DEL	ncRNA_exonic
1	98370622	98370756	134	DEL	intronic
1	98610910	98611053	143	DEL	intergenic
1	98898057	98898233	176	DEL	intronic
1	99027431	99031178	3747	DEL	intergenic
1	99032387	99032617	230	DEL	intergenic
1	99037699	99037991	292	DEL	ncRNA_intronic
1	99072314	99072382	68	DEL	intergenic
1	99216612	99216669	57	DEL	intergenic
1	99320853	99320998	145	DEL	intronic
1	99385592	99390003	4411	DEL	intergenic
1	99494927	99495240	313	DEL	intronic
1	99595179	99595244	65	DEL	intronic
1	99704703	99704760	57	DEL	intronic
1	99814403	99814679	276	DEL	intergenic
1	99832232	99833145	913	DEL	intergenic
1	99958799	99958864	65	DEL	intergenic
1	100369970	100370023	53	DEL	intronic
1	100375940	100376237	297	DEL	intronic
1	100473815	100473870	55	DEL	UTR3
1	100517749	100518054	305	DEL	intronic
1	100541363	100541653	290	DEL	intronic
1	100957576	100957710	134	DEL	intergenic
1	101040135	101040413	278	DEL	intergenic
1	101215751	101216028	277	DEL	ncRNA_intronic
1	101615351	101616429	1078	DEL	intergenic
1	101665351	101665651	300	DEL	intergenic
1	101776263	101779845	3582	DEL	ncRNA_intronic
1	101980974	101982052	1078	DEL	intergenic
1	102033259	102033398	139	DEL	intergenic
1	102103355	102103656	301	DEL	intronic
1	102339810	102342248	2438	DEL	intronic
1	102365074	102379121	14047	DEL	intronic
1	102787310	102787470	160	DEL	intronic
1	102931828	102931889	61	DEL	intronic
1	103046306	103053724	7418	DEL	intronic
1	103089008	103089066	58	DEL	intergenic
1	103096616	103096907	291	DEL	intergenic
1	103173854	103174159	305	DEL	intergenic
1	103354862	103354914	52	DUP	intergenic
1	103542738	103542795	57	DEL	intergenic
1	103581718	103581785	67	DEL	intergenic
1	103648248	103648552	304	DEL	intergenic
1	103674226	103674295	69	DEL	intergenic
1	104052038	104052551	513	DEL	intronic
1	104190149	104190438	289	DEL	intergenic
1	104457531	104458209	678	DEL	intronic
1	104488530	104488663	133	DEL	intergenic
1	104712328	104712635	307	DEL	intergenic
1	104927955	104928247	292	DEL	intronic
1	105262242	105263550	1308	DEL	intergenic
1	105716441	105716735	294	DEL	intergenic
1	106337433	106337494	61	DEL	intronic
1	106461187	106461473	286	DEL	intergenic
1	106528973	106529034	61	DEL	intergenic
1	106538802	106541022	2220	DEL	exonic
1	106673297	106673360	63	DEL	intergenic
1	106712296	106712616	320	DEL	intergenic
1	106817374	106818770	1396	DEL	intergenic
1	106987969	106988030	61	DEL	intronic
1	106989248	106989571	323	DEL	intronic
1	107386813	107388403	1590	DEL	intronic
1	107467185	107467489	304	DEL	intronic
1	107520166	107520456	290	DEL	intronic
1	107828534	107829160	626	DEL	intronic
1	107964267	107964503	236	DEL	intronic
1	108012521	108012821	300	DEL	intronic
1	108041085	108041401	316	DEL	intronic
1	108072660	108072984	324	DEL	intronic
1	108088492	108088574	82	DEL	intronic
1	108110964	108111287	323	DEL	intronic
1	108393551	108393715	164	DEL	intronic
1	108571310	108572535	1225	DEL	intergenic
1	108597651	108599857	2206	DEL	ncRNA_exonic
1	108871523	108871829	306	DEL	intergenic
1	108879613	108879870	257	DEL	intergenic
1	108912581	108912925	344	DEL	intronic
1	109083679	109083966	287	DEL	intergenic
1	109173857	109173917	60	DEL	intergenic
1	109279282	109279580	298	DEL	intronic
1	109522811	109523458	647	DEL	intronic
1	109630348	109630657	309	DEL	intronic
1	109646976	109647290	314	DEL	intronic
1	109753235	109753512	277	DEL	intergenic
1	109754075	109754366	291	DEL	intergenic
1	109788403	109788490	87	DEL	intergenic
1	109806202	109806292	90	DEL	intergenic
1	109930759	109930838	79	DEL	upstream
1	110042890	110042965	75	DEL	intronic
1	110498591	110498875	284	DEL	ncRNA_intronic
1	110503408	110503524	116	DEL	ncRNA_intronic
1	110888949	110889582	633	DEL	intronic
1	111072369	111073769	1400	DEL	intronic
1	111251363	111251667	304	DEL	intronic
1	112053239	112053307	68	DEL	ncRNA_intronic
1	112077606	112078773	1167	DEL	ncRNA_exonic
1	112293182	112293483	301	DEL	ncRNA_exonic
1	112399264	112399319	55	DEL	exonic
1	112442606	112442944	338	DEL	intronic
1	112498484	112498794	310	DEL	intronic
1	112498486	112498799	313	DEL	intronic
1	112520316	112520607	291	DEL	intronic
1	112568541	112568766	225	DEL	intronic
1	112574754	112574914	160	DEL	intronic
1	112661252	112661552	300	DEL	intergenic
1	112932751	112933083	332	DEL	intronic
1	113183217	113183270	53	DEL	intronic
1	113301791	113301863	72	DEL	intronic
1	113319376	113319637	261	DEL	intronic
1	113412067	113412355	288	DEL	UTR3
1	113479288	113479580	292	DEL	intronic
1	113856280	113856590	310	DEL	intronic
1	113874888	113875163	275	DEL	intronic
1	113891233	113894908	3675	DEL	intronic
1	113904402	113904487	85	DEL	intronic
1	114138184	114139352	1168	DEL	intergenic
1	114405158	114405448	290	DEL	intergenic
1	114460182	114460508	326	DEL	intronic
1	114475528	114476343	815	DEL	intronic
1	114659181	114659500	319	DEL	ncRNA_exonic
1	115293953	115294241	288	DEL	intronic
1	115548891	115549025	134	DEL	intronic
1	115708615	115708671	56	DEL	intronic
1	115744859	115745143	284	DEL	intronic
1	115903349	115903670	321	DEL	intergenic
1	115952299	115952599	300	DEL	intronic
1	116305846	116305951	105	DEL	intronic
1	116327122	116327437	315	DEL	intergenic
1	116415009	116415422	413	DEL	intronic
1	116694304	116694573	269	DEL	ncRNA_intronic
1	116735570	116735879	309	DEL	ncRNA_intronic
1	116784617	116784680	63	DEL	ncRNA_intronic
1	116914403	116914456	53	DEL	intergenic
1	116930802	116930854	52	DEL	intergenic
1	117030099	117030174	75	DUP	intergenic
1	117052175	117052577	402	DEL	intergenic
1	117218711	117218778	67	DEL	intronic
1	117377284	117377566	282	DEL	intronic
1	117585808	117585877	69	DEL	intronic
1	117697293	117697489	196	DEL	intronic
1	117936868	117936920	52	DEL	intergenic
1	118303551	118303696	145	DEL	intergenic
1	118402433	118402496	63	DEL	intergenic
1	118458496	118458796	300	DEL	intergenic
1	118513104	118518007	4903	DEL	intergenic
1	119148525	119148835	310	DEL	exonic
1	119154706	119155026	320	DEL	UTR3
1	119441920	119444835	2915	DEL	intronic
1	119508074	119508147	73	DEL	intronic
1	119564415	119564908	493	DEL	intronic
1	119669079	119669353	274	DEL	intergenic
1	119688122	119688523	401	DEL	intergenic
1	119785875	119785983	108	DEL	intergenic
1	119848271	119848557	286	DEL	intronic
1	119880397	119880457	60	DEL	intronic
1	119912584	119912652	68	DEL	intronic
1	119962290	119962412	122	DEL	UTR3
1	120950262	120950349	87	DEL	intergenic
1	120990412	120990469	57	DEL	intergenic
1	121172893	121173184	291	DEL	intronic
1	121267819	121268126	307	DEL	intergenic
1	121863568	121864295	727	DEL	intronic
1	122292690	122292781	91	DEL	intronic
1	122312740	122320427	7687	DEL	intronic
1	122445358	122445649	291	DEL	intronic
1	122782444	122782952	508	DEL	intronic
1	122823823	122824354	531	DEL	intronic
1	122825568	122825625	57	DUP	intronic
1	122975409	122975695	286	DEL	intronic
1	123158281	123158889	608	DEL	intronic
1	123192512	123192568	56	DEL	intronic
1	123705329	123705393	64	DUP	ncRNA_intronic
1	123854893	123855275	382	DEL	intergenic
1	124680776	124680836	60	DUP	intergenic
1	124694258	124695230	972	DEL	intergenic
1	124767543	124767664	121	DEL	intergenic
1	125130810	125130862	52	DEL	intergenic
1	125580935	125581220	285	DEL	intergenic
1	125652676	125652963	287	DEL	intergenic
1	125739386	125739607	221	DEL	intergenic
1	125773626	125774189	563	DEL	intergenic
1	125790301	125798554	8253	DEL	exonic
1	125826715	125827267	552	DEL	intergenic
1	125828428	125828778	350	DEL	intergenic
1	125903742	125904162	420	DEL	intergenic
1	125913965	125914277	312	DEL	intergenic
1	125969512	125970208	696	DEL	intergenic
1	126138835	126139432	597	DEL	intergenic
1	126308967	126309069	102	DEL	UTR5
1	126389068	126389132	64	DEL	intergenic
1	126461087	126461368	281	DEL	intergenic
1	126513969	126515107	1138	DEL	intergenic
1	126737237	126737435	198	DEL	intergenic
1	126886389	126886517	128	DEL	intronic
1	126938757	126939035	278	DEL	intronic
1	127348077	127348369	292	DEL	intronic
1	127349429	127349713	284	DEL	intronic
1	127455309	127457415	2106	DEL	intronic
1	127565785	127566416	631	DEL	intronic
1	127735651	127735976	325	DEL	intronic
1	127763893	127764021	128	DEL	intronic
1	127886623	127886697	74	DEL	intronic
1	128047642	128047930	288	DEL	intronic
1	128123637	128123917	280	DEL	intronic
1	128166229	128167339	1110	DEL	intronic
1	128673353	128673695	342	DEL	intronic
1	128916451	128916521	70	DEL	intronic
1	128982098	128982155	57	DEL	intronic
1	129061614	129069539	7925	DEL	exonic
1	130139843	130140284	441	DEL	intronic
1	130525284	130525335	51	DEL	intronic
1	130770237	130770310	73	DEL	intergenic
1	130824048	130824306	258	DEL	downstream
1	131141276	131141462	186	DEL	intronic
1	131507415	131507471	56	DEL	intergenic
1	131565627	131565745	118	DEL	intronic
1	131678999	131679284	285	DEL	intronic
1	132266874	132267144	270	DEL	ncRNA_intronic
1	132559640	132562033	2393	DEL	intergenic
1	132640749	132640805	56	DEL	intergenic
1	132671302	132673380	2078	DEL	intergenic
1	132735089	132735358	269	DEL	intronic
1	132738566	132738659	93	DEL	intronic
1	132775032	132775134	102	DEL	intronic
1	132993211	132993519	308	DEL	intronic
1	133155117	133158879	3762	DEL	exonic
1	133206480	133206539	59	DEL	intergenic
1	133504313	133504399	86	DEL	intergenic
1	133522413	133522719	306	DEL	intergenic
1	133530475	133530762	287	DEL	intergenic
1	134521712	134529941	8229	DEL	exonic
1	134624695	134624999	304	DEL	intergenic
1	134729688	134730004	316	DEL	intergenic
1	135065399	135065499	100	DUP	intergenic
1	135277563	135277695	132	DEL	intergenic
1	135521046	135521115	69	DEL	intergenic
1	135527660	135527732	72	DUP	intergenic
1	136046106	136046805	699	DEL	intergenic
1	136525389	136525628	239	DEL	upstream
1	136554319	136556287	1968	DEL	intronic
1	136948929	136948983	54	DUP	intronic
1	136953566	136953641	75	DEL	intronic
1	137172823	137173132	309	DEL	intergenic
1	137231811	137231869	58	DEL	intronic
1	137648737	137648797	60	DEL	intronic
1	138220820	138222633	1813	DEL	ncRNA_intronic
1	138380218	138412150	31932	DEL	ncRNA_exonic
1	139060697	139060909	212	DEL	intronic
1	139358408	139358468	60	DEL	intergenic
1	139682870	139682976	106	DEL	intergenic
1	139914735	139914796	61	DEL	intronic
1	140002464	140002758	294	DEL	intronic
1	140108009	140108099	90	DEL	intronic
1	140304237	140304357	120	DEL	intronic
1	140322186	140322464	278	DEL	intronic
1	140818574	140821518	2944	DEL	intronic
1	140969584	140970660	1076	DEL	intergenic
1	141010621	141010741	120	DEL	intergenic
1	141133729	141133990	261	DEL	intergenic
1	142004422	142004503	81	DEL	intergenic
1	142040106	142040449	343	DEL	ncRNA_intronic
1	142272363	142272953	590	DEL	intergenic
1	142359147	142360134	987	DEL	intergenic
1	142464022	142464317	295	DEL	intergenic
1	142536809	142536901	92	DEL	intergenic
1	142541028	142556857	15829	DEL	ncRNA_exonic
1	142667786	142668061	275	DEL	intergenic
1	142723178	142723238	60	DEL	intergenic
1	142764039	142764100	61	DEL	intergenic
1	142928704	142928783	79	DEL	intronic
1	142948899	142950040	1141	DEL	intergenic
1	143469712	143470014	302	DEL	intergenic
1	143708090	143708187	97	DEL	intergenic
1	143765863	143766153	290	DEL	intronic
1	143809398	143809912	514	DEL	intronic
1	144058620	144059043	423	DEL	intergenic
1	144108343	144108409	66	DEL	intronic
1	144176673	144176759	86	DEL	intronic
1	144382437	144382519	82	DEL	intronic
1	144413795	144415095	1300	DEL	intronic
1	144451001	144451276	275	DEL	intronic
1	144511701	144512083	382	DEL	intronic
1	144694029	144694319	290	DEL	intronic
1	144696296	144696347	51	DEL	intronic
1	144696466	144696552	86	DEL	intronic
1	144880713	144880992	279	DEL	intergenic
1	145290398	145290459	61	DEL	intergenic
1	145549912	145549987	75	DEL	intronic
1	146027580	146027636	56	DEL	intronic
1	146032075	146033582	1507	DEL	exonic
1	146165147	146166239	1092	DEL	intronic
1	146436944	146437005	61	DUP	intergenic
1	146500474	146500798	324	DEL	intergenic
1	146616334	146617421	1087	DEL	intergenic
1	146825518	146826112	594	DEL	intergenic
1	146868153	146868545	392	DEL	intergenic
1	147052231	147052304	73	DEL	intergenic
1	147202628	147202712	84	DEL	intergenic
1	147209709	147209987	278	DEL	intergenic
1	147547919	147548195	276	DEL	intergenic
1	147589177	147589453	276	DEL	intronic
1	147709734	147709903	169	DEL	intronic
1	147930265	147931181	916	DEL	intergenic
1	148031073	148031370	297	DEL	intronic
1	148050935	148051220	285	DEL	intronic
1	148191335	148191385	50	DEL	intergenic
1	148511057	148511132	75	DEL	intergenic
1	148802516	148802651	135	DEL	intergenic
1	149035067	149035118	51	DEL	intergenic
1	149037073	149037346	273	DEL	intergenic
1	149540872	149540959	87	DEL	intronic
1	149597384	149597586	202	DEL	intergenic
1	149783483	149784177	694	DEL	exonic
1	149891407	149891665	258	DEL	intronic
1	150139848	150139907	59	DEL	intergenic
1	150319142	150319271	129	DEL	intergenic
1	150561894	150561953	59	DUP	intergenic
1	150715123	150715940	817	DEL	intronic
1	150739083	150739137	54	DEL	intronic
1	150831977	150832279	302	DEL	intergenic
1	151124663	151124718	55	DEL	intergenic
1	151416175	151416324	149	DEL	intergenic
1	151662312	151662472	160	DEL	intergenic
1	151881710	151882017	307	DEL	intergenic
1	151897600	151897902	302	DEL	intergenic
1	152147396	152147998	602	DEL	intergenic
1	152210171	152210393	222	DEL	intergenic
1	152900801	152901098	297	DEL	intronic
1	153278171	153278463	292	DEL	intronic
1	153351350	153351647	297	DEL	intronic
1	153372418	153372715	297	DEL	intronic
1	153423055	153423365	310	DEL	intergenic
1	153758987	153759087	100	DEL	intronic
1	154216194	154218079	1885	DEL	intergenic
1	154351972	154352026	54	DEL	intergenic
1	154373972	154374387	415	DEL	intergenic
1	154676283	154676602	319	DEL	intergenic
1	154691958	154692237	279	DEL	intergenic
1	154786083	154787515	1432	DEL	intergenic
1	155031933	155032231	298	DEL	intergenic
1	155171126	155171996	870	DEL	intergenic
1	155293656	155293919	263	DEL	intergenic
1	155301268	155302773	1505	DEL	intergenic
1	155562614	155562922	308	DEL	intergenic
1	156177078	156177632	554	DEL	intergenic
1	156321014	156321837	823	DEL	intronic
1	156321432	156321484	52	DEL	intronic
1	156464238	156464288	50	DEL	intergenic
1	156681458	156682907	1449	DEL	intergenic
1	156819862	156820176	314	DEL	intergenic
1	156858335	156858395	60	DEL	intergenic
1	157055243	157055390	147	DEL	intergenic
1	157272793	157272853	60	DEL	intergenic
1	157321007	157321061	54	DEL	intergenic
1	157411515	157411572	57	DEL	intergenic
1	157777674	157778266	592	DEL	intergenic
1	158253666	158253738	72	DEL	intronic
1	158638603	158639325	722	DEL	intergenic
1	158905211	158905511	300	DEL	intergenic
1	158909949	158910948	999	DEL	intergenic
1	159137529	159137591	62	DEL	intronic
1	159445947	159446215	268	DEL	intergenic
1	159672664	159672967	303	DEL	ncRNA_intronic
1	159742534	159742838	304	DEL	ncRNA_intronic
1	159893273	159893327	54	DEL	intronic
1	160054560	160054680	120	DEL	intergenic
1	160213489	160213540	51	DEL	intergenic
1	160384184	160384472	288	DEL	intergenic
1	160436456	160437239	783	DEL	intergenic
1	160775077	160775172	95	DEL	downstream
1	160871498	160871559	61	DEL	intergenic
1	160887159	160887451	292	DEL	intergenic
1	161049259	161049583	324	DEL	intergenic
1	161058674	161058741	67	DEL	intergenic
1	161081123	161081210	87	DEL	intergenic
1	161135963	161136027	64	DEL	intergenic
1	161239094	161239371	277	DEL	downstream
1	161381958	161382088	130	DEL	intronic
1	161428688	161429041	353	DEL	intronic
1	161462499	161462574	75	DEL	intronic
1	161839749	161839805	56	DEL	intronic
1	161884770	161884993	223	DEL	intronic
1	161907655	161907943	288	DEL	intronic
1	162075444	162078626	3182	DEL	UTR3
1	162152005	162152312	307	DEL	intronic
1	162325068	162325366	298	DEL	intronic
1	162404110	162405356	1246	DEL	intronic
1	162877663	162877735	72	DEL	intergenic
1	162918966	162919255	289	DEL	intergenic
1	163075387	163075517	130	DEL	intergenic
1	163269582	163269885	303	DEL	intronic
1	163538960	163539651	691	DEL	intronic
1	163640634	163640955	321	DEL	intronic
1	163868691	163868976	285	DEL	intronic
1	163950245	163951473	1228	DEL	intronic
1	164244351	164244653	302	DEL	intronic
1	164254463	164255056	593	DEL	intronic
1	164347774	164348205	431	DEL	intronic
1	164524948	164525236	288	DEL	intronic
1	164798221	164798543	322	DEL	ncRNA_intronic
1	164823454	164823533	79	DEL	intergenic
1	164843931	164844639	708	DEL	intergenic
1	165140472	165140786	314	DEL	intronic
1	165279198	165279485	287	DEL	intronic
1	165433324	165433648	324	DEL	intronic
1	165444243	165444952	709	DEL	intergenic
1	165483992	165484300	308	DEL	intronic
1	165567830	165568117	287	DEL	intronic
1	166009041	166009156	115	DEL	intronic
1	166142315	166142699	384	DEL	intergenic
1	166184186	166184474	288	DEL	intronic
1	166404296	166407059	2763	DEL	intergenic
1	166447026	166447333	307	DEL	intergenic
1	166960688	166960857	169	DEL	ncRNA_intronic
1	166980014	166980310	296	DEL	ncRNA_intronic
1	167186790	167186862	72	DEL	intronic
1	167319347	167319403	56	DEL	intergenic
1	168181886	168182207	321	DEL	intergenic
1	168323686	168323765	79	DEL	ncRNA_intronic
1	168395309	168395905	596	DEL	intronic
1	168396251	168398215	1964	DEL	intronic
1	168532630	168533260	630	DEL	intergenic
1	168690707	168691016	309	DEL	intronic
1	168729674	168729947	273	DEL	intronic
1	168956949	168957267	318	DEL	intronic
1	169018954	169019249	295	DEL	intronic
1	169332172	169332243	71	DEL	intergenic
1	169544006	169544387	381	DEL	intronic
1	169664757	169665066	309	DEL	ncRNA_exonic
1	169669488	169669542	54	DUP	ncRNA_intronic
1	169736892	169736966	74	DEL	intronic
1	169976336	169976623	287	DEL	intergenic
1	170227832	170227923	91	DEL	intergenic
1	170411545	170411605	60	DEL	intergenic
1	170491508	170491574	66	DEL	ncRNA_intronic
1	170500732	170501049	317	DEL	ncRNA_intronic
1	170639746	170639923	177	DEL	intergenic
1	170715832	170716149	317	DEL	intergenic
1	170839945	170840017	72	DEL	intergenic
1	170861872	170862070	198	DEL	intergenic
1	170924885	170924945	60	DEL	intergenic
1	171078262	171078570	308	DEL	intergenic
1	171155052	171155133	81	DEL	ncRNA_intronic
1	171299427	171299599	172	DEL	intergenic
1	171382580	171382672	92	DUP	intergenic
1	171860090	171860352	262	DEL	intergenic
1	172002217	172002298	81	DEL	intronic
1	172042159	172042251	92	DUP	intronic
1	172340306	172340445	139	DEL	intergenic
1	173062271	173062357	86	DEL	intergenic
1	173098364	173098838	474	DEL	intergenic
1	173389422	173389617	195	DEL	intergenic
1	173430247	173430958	711	DEL	intergenic
1	173479225	173479325	100	DEL	intergenic
1	173543267	173543350	83	DEL	intergenic
1	174087041	174087370	329	DEL	intergenic
1	174178217	174178431	214	DEL	intergenic
1	174184107	174184214	107	DEL	intergenic
1	174228633	174228969	336	DEL	intergenic
1	174249964	174250461	497	DEL	intergenic
1	174452080	174454999	2919	DEL	intergenic
1	174611399	174611508	109	DEL	intergenic
1	174670870	174670935	65	DUP	intergenic
1	174887004	174887271	267	DEL	intergenic
1	175251791	175251860	69	DEL	intronic
1	175467553	175468356	803	DEL	intergenic
1	175653988	175654131	143	DEL	intergenic
1	175673050	175673136	86	DEL	intergenic
1	175758105	175758161	56	DEL	intergenic
1	175934030	175934322	292	DEL	intergenic
1	176045200	176047136	1936	DEL	intergenic
1	176404427	176404723	296	DEL	intergenic
1	176483044	176483615	571	DEL	intergenic
1	176501170	176501257	87	DEL	intergenic
1	176577021	176584132	7111	DEL	intergenic
1	176640506	176640808	302	DEL	intergenic
1	176700800	176703263	2463	DEL	intergenic
1	176736079	176740476	4397	DEL	intergenic
1	177036772	177036863	91	DUP	intronic
1	177432274	177432345	71	DEL	ncRNA_exonic
1	177489058	177489150	92	DEL	intronic
1	178075692	178075993	301	DEL	intergenic
1	178359046	178366322	7276	DEL	ncRNA_intronic
1	178489334	178490921	1587	DEL	intergenic
1	178544611	178544875	264	DEL	intergenic
1	178635174	178635499	325	DEL	intergenic
1	178759619	178759684	65	DEL	ncRNA_intronic
1	178819855	178819985	130	DEL	intergenic
1	178975457	178975756	299	DEL	intergenic
1	179008348	179008653	305	DEL	intergenic
1	179057667	179059402	1735	DEL	intergenic
1	179237449	179237500	51	DEL	intergenic
1	179591965	179592040	75	DEL	intronic
1	179910417	179910471	54	DEL	intronic
1	180411540	180411845	305	DEL	intronic
1	180482855	180483149	294	DEL	intronic
1	180540890	180541177	287	DEL	intronic
1	180649425	180649530	105	DEL	intronic
1	181391910	181391968	58	DEL	intronic
1	181475377	181475856	479	DEL	intronic
1	181636957	181637291	334	DEL	intronic
1	181830387	181831031	644	DEL	intergenic
1	181892005	181892062	57	DEL	intergenic
1	181933697	181937107	3410	DEL	intergenic
1	182349724	182349783	59	DEL	intronic
1	182428111	182428382	271	DEL	intergenic
1	182485021	182485394	373	DEL	intergenic
1	182508403	182508691	288	DEL	intergenic
1	182880923	182881272	349	DEL	intergenic
1	183005531	183005834	303	DEL	intergenic
1	183471484	183471542	58	DEL	intronic
1	183812695	183812999	304	DEL	UTR3
1	184040037	184040547	510	DEL	intronic
1	184040808	184040883	75	DEL	intronic
1	184157182	184157489	307	DEL	intergenic
1	184297888	184297948	60	DEL	intergenic
1	184408042	184408107	65	DUP	intronic
1	184420993	184421069	76	DEL	intergenic
1	184783963	184784257	294	DEL	intronic
1	184927510	184927805	295	DEL	intronic
1	184944727	184945014	287	DEL	exonic
1	185154527	185154591	64	DUP	intergenic
1	185214519	185214583	64	DEL	intergenic
1	185295150	185295437	287	DEL	intergenic
1	185300260	185300584	324	DEL	intergenic
1	185452735	185453137	402	DEL	intronic
1	185568774	185568974	200	DEL	intronic
1	185666352	185666618	266	DEL	intergenic
1	185674204	185674264	60	DUP	intergenic
1	185705748	185706066	318	DEL	intergenic
1	185840147	185840208	61	DEL	intronic
1	185864166	185864506	340	DEL	intronic
1	185976012	185976092	80	DEL	intergenic
1	185992476	185992834	358	DEL	intergenic
1	186214984	186215283	299	DEL	ncRNA_intronic
1	186628103	186629776	1673	DEL	intronic
1	187297021	187297232	211	DEL	intergenic
1	187308255	187308306	51	DEL	intronic
1	187354604	187357812	3208	DEL	exonic
1	187357915	187357995	80	DEL	exonic
1	187358064	187361006	2942	DEL	exonic
1	187369213	187369530	317	DEL	intronic
1	187370046	187370434	388	DEL	exonic
1	188219107	188220290	1183	DEL	intergenic
1	188424542	188424667	125	DEL	intronic
1	189015926	189015991	65	DEL	intronic
1	189354297	189363236	8939	DEL	intergenic
1	189515730	189515805	75	DEL	upstream
1	189870370	189870428	58	DEL	intronic
1	190424899	190425611	712	DEL	intronic
1	190482513	190482704	191	DEL	intergenic
1	191148094	191155795	7701	DEL	exonic
1	191269512	191269636	124	DEL	intronic
1	191320293	191320343	50	DEL	intronic
1	191720303	191721074	771	DEL	intronic
1	192340732	192340787	55	DUP	intergenic
1	194090904	194091186	282	DEL	intronic
1	194092937	194093664	727	DEL	intronic
1	194148300	194153757	5457	DEL	exonic
1	194465788	194465955	167	DEL	intronic
1	194481705	194483827	2122	DEL	intergenic
1	194539257	194539327	70	DEL	intronic
1	194740203	194740256	53	DEL	intronic
1	194824549	194825002	453	DEL	intronic
1	194964095	194964282	187	DEL	intergenic
1	194977264	194977568	304	DEL	intronic
1	195124439	195125042	603	DEL	intronic
1	195306096	195306166	70	DEL	ncRNA_intronic
1	195315485	195315537	52	DEL	ncRNA_exonic
1	195364239	195364549	310	DEL	intergenic
1	195419853	195419909	56	DEL	intergenic
1	195546492	195547441	949	DEL	intergenic
1	195872683	195872973	290	DEL	intergenic
1	195976408	195976462	54	DEL	intronic
1	196131907	196132220	313	DEL	intronic
1	196558925	196559101	176	DEL	intergenic
1	196736031	196736317	286	DEL	intergenic
1	196774642	196774914	272	DEL	intergenic
1	196777292	196779781	2489	DEL	intergenic
1	196877351	196877427	76	DEL	intergenic
1	197341839	197341984	145	DEL	intergenic
1	197434802	197434858	56	DEL	intergenic
1	197761749	197761805	56	DEL	intergenic
1	198501912	198501970	58	DEL	intergenic
1	198739923	198740219	296	DEL	intergenic
1	199043629	199043690	61	DEL	intronic
1	199304126	199304895	769	DEL	intergenic
1	199448538	199448813	275	DEL	intergenic
1	199459194	199459311	117	DEL	intergenic
1	199474121	199480456	6335	DEL	intergenic
1	199910967	199911102	135	DEL	intergenic
1	200171560	200172174	614	DEL	intergenic
1	200176073	200181888	5815	DEL	ncRNA_exonic
1	200197842	200198687	845	DEL	intergenic
1	200364744	200365458	714	DEL	intergenic
1	200483672	200485025	1353	DEL	intergenic
1	201091408	201091709	301	DEL	intergenic
1	201351329	201351635	306	DEL	intronic
1	201534086	201534140	54	DEL	ncRNA_intronic
1	201790009	201812484	22475	DEL	ncRNA_exonic
1	202439006	202439308	302	DEL	intronic
1	202703946	202705838	1892	DEL	intergenic
1	202761371	202761646	275	DEL	intergenic
1	203015694	203017876	2182	DEL	intergenic
1	203084612	203084911	299	DEL	intronic
1	203173737	203174530	793	DEL	intronic
1	203242856	203242975	119	DEL	intronic
1	203254994	203255274	280	DEL	intronic
1	203418807	203419551	744	DEL	intergenic
1	203519708	203521286	1578	DEL	intronic
1	203668236	203669494	1258	DEL	intergenic
1	203689365	203689642	277	DEL	intronic
1	203935505	203935796	291	DEL	downstream
1	203940328	203940603	275	DEL	intronic
1	204609888	204610220	332	DEL	intergenic
1	204641187	204641485	298	DEL	intergenic
1	204659136	204659656	520	DEL	intergenic
1	204829387	204829673	286	DEL	ncRNA_intronic
1	204987423	204987705	282	DEL	intergenic
1	205118237	205119270	1033	DEL	intronic
1	205181551	205181601	50	DEL	intronic
1	205195247	205195534	287	DEL	intronic
1	205360641	205361002	361	DEL	intergenic
1	205401353	205401697	344	DEL	intronic
1	205493424	205493480	56	DEL	intronic
1	205547916	205548006	90	DEL	intronic
1	205561805	205562073	268	DEL	intronic
1	205733696	205733772	76	DEL	intergenic
1	206235813	206235864	51	DEL	intronic
1	206236577	206236634	57	DUP	intronic
1	206335018	206335102	84	DEL	intronic
1	206410036	206410586	550	DEL	intergenic
1	206460280	206460439	159	DEL	intergenic
1	206510906	206511362	456	DEL	intergenic
1	206635989	206636040	51	DEL	ncRNA_intronic
1	206977436	206977491	55	DEL	intronic
1	207020663	207020717	54	DEL	intronic
1	207238815	207239150	335	DEL	intronic
1	207465673	207465732	59	DEL	intronic
1	207582061	207582373	312	DEL	intergenic
1	207591521	207591828	307	DEL	intergenic
1	207771565	207771621	56	DEL	intronic
1	207793011	207793318	307	DEL	intronic
1	207877015	207881550	4535	DEL	intronic
1	207896219	207896562	343	DEL	intronic
1	207901543	207901851	308	DEL	intronic
1	208511651	208511842	191	DEL	intergenic
1	209241526	209241607	81	DEL	intronic
1	209517925	209518000	75	DUP	intergenic
1	209552107	209571707	19600	DEL	intergenic
1	209631072	209631348	276	DEL	intronic
1	209692326	209692620	294	DEL	intergenic
1	210019373	210019430	57	DEL	intergenic
1	210215247	210215670	423	DEL	ncRNA_intronic
1	210365966	210366166	200	DEL	ncRNA_intronic
1	210372727	210373037	310	DEL	ncRNA_exonic
1	210418278	210418370	92	DEL	intergenic
1	210459561	210459847	286	DEL	intergenic
1	210593077	210593135	58	DUP	intergenic
1	210829643	210829699	56	DEL	intergenic
1	210899950	210900729	779	DEL	intergenic
1	210932386	210933045	659	DEL	intergenic
1	210937744	210938045	301	DEL	intergenic
1	211023347	211023404	57	DEL	intergenic
1	211030638	211035629	4991	DEL	downstream
1	211145522	211146317	795	DEL	intergenic
1	211336367	211336669	302	DEL	intergenic
1	211452486	211452758	272	DEL	intergenic
1	211491245	211491299	54	DEL	intergenic
1	211599492	211599679	187	DEL	intergenic
1	211638807	211638870	63	DEL	intergenic
1	212135522	212136110	588	DEL	intergenic
1	212258837	212259082	245	DEL	ncRNA_exonic
1	212315979	212316068	89	DEL	intergenic
1	213059728	213059801	73	DEL	ncRNA_exonic
1	213203797	213205224	1427	DEL	ncRNA_intronic
1	213383711	213383766	55	DEL	intergenic
1	213450338	213450408	70	DEL	intergenic
1	213591277	213592840	1563	DEL	intronic
1	213735660	213735989	329	DEL	intronic
1	213850772	213850824	52	DUP	intronic
1	213912961	213913014	53	DUP	intronic
1	214016584	214016859	275	DEL	intergenic
1	214593376	214593446	70	DUP	intergenic
1	214675018	214675270	252	DEL	intergenic
1	214800262	214820964	20702	DEL	intergenic
1	214962185	214970452	8267	DEL	exonic
1	215020891	215021215	324	DEL	intergenic
1	215262158	215262215	57	DEL	intronic
1	215297346	215649085	351739	DEL	exonic
1	215495023	215495349	326	DEL	intronic
1	215640749	215640971	222	DEL	intronic
1	215828986	215832502	3516	DEL	intronic
1	215886627	215886828	201	DEL	intronic
1	215901356	215901520	164	DEL	UTR3
1	216507028	216507181	153	DEL	intergenic
1	216654826	216655084	258	DEL	intronic
1	216670425	216670648	223	DEL	intronic
1	216717272	216717583	311	DEL	intronic
1	216723030	216723103	73	DEL	intronic
1	216863389	216863678	289	DEL	intronic
1	216985569	216985649	80	DEL	intronic
1	217005805	217006268	463	DEL	intergenic
1	217175576	217175643	67	DEL	intronic
1	217595007	217595081	74	DEL	intergenic
1	217858459	217858764	305	DEL	intronic
1	218111046	218111131	85	DUP	intronic
1	218530255	218530308	53	DEL	intronic
1	218547855	220566568	2018713	DEL	exonic
1	218841736	218841909	173	DEL	intronic
1	218996700	218998105	1405	DEL	intronic
1	219007756	219007848	92	DUP	intronic
1	219510407	219510458	51	DEL	intergenic
1	219553521	219553587	66	DEL	intergenic
1	220172725	220172998	273	DEL	intergenic
1	220571054	220571126	72	DUP	intergenic
1	220646554	220646657	103	DEL	intergenic
1	220857509	220857812	303	DEL	intronic
1	220986026	220986331	305	DEL	intergenic
1	221037450	221037723	273	DEL	intronic
1	221137590	221137867	277	DEL	intronic
1	221138918	221138988	70	DEL	intronic
1	221149561	221149727	166	DEL	intronic
1	221171402	221171674	272	DEL	intronic
1	221336978	221337209	231	DEL	intronic
1	221560520	221564612	4092	DEL	intronic
1	221768110	221768818	708	DEL	intronic
1	221864847	221865129	282	DEL	intergenic
1	221950534	221950826	292	DEL	intergenic
1	221994136	221994188	52	DEL	intergenic
1	222024234	222026451	2217	DEL	intergenic
1	222072159	222072434	275	DEL	intronic
1	222077852	222078786	934	DEL	intronic
1	222602801	222602862	61	DEL	intronic
1	222677600	222677745	145	DEL	intronic
1	222774200	222774304	104	DEL	intronic
1	222842384	222842437	53	DEL	intronic
1	222878334	222878635	301	DEL	intronic
1	223154618	223154688	70	DEL	intronic
1	223274387	223274667	280	DEL	intergenic
1	223524718	223525036	318	DEL	intronic
1	223527113	223527228	115	DEL	intronic
1	223760152	223760238	86	DEL	intergenic
1	223910865	223913718	2853	DEL	intronic
1	223982294	223982466	172	DEL	intronic
1	224915301	224915492	191	DEL	intergenic
1	225104536	225104598	62	DEL	ncRNA_intronic
1	225338883	225339630	747	DEL	intronic
1	225701673	225701769	96	DEL	intergenic
1	226121819	226122137	318	DEL	intergenic
1	226305023	226305077	54	DEL	intergenic
1	226775816	226775870	54	DEL	intergenic
1	227097782	227100438	2656	DEL	intergenic
1	227340584	227340690	106	DEL	intergenic
1	227430615	227431190	575	DEL	intergenic
1	227562348	227562820	472	DEL	intergenic
1	227820714	227820808	94	DEL	intronic
1	227858287	227858395	108	DEL	intronic
1	227868657	227868844	187	DEL	intronic
1	227908387	227908452	65	DEL	intronic
1	228138040	228138103	63	DEL	intronic
1	228504556	228505025	469	DEL	ncRNA_exonic
1	228550718	228550846	128	DEL	intergenic
1	228573358	228573666	308	DEL	intergenic
1	228937748	228938015	267	DEL	intronic
1	228954152	228954220	68	DEL	intronic
1	229192144	229192194	50	DEL	intronic
1	229420898	229420951	53	DUP	intergenic
1	229793161	229793363	202	DEL	intronic
1	229937012	229941840	4828	DEL	ncRNA_exonic
1	230038975	230039038	63	DEL	intergenic
1	230040965	230041033	68	DEL	intergenic
1	230396788	230397102	314	DEL	intronic
1	230526071	230526359	288	DEL	intronic
1	230628251	230628544	293	DEL	intronic
1	231049515	231049806	291	DEL	intergenic
1	231095353	231095654	301	DEL	intronic
1	231110512	231110831	319	DEL	intronic
1	231153220	231153529	309	DEL	intronic
1	231159105	231159404	299	DEL	intronic
1	231192442	231193131	689	DEL	intergenic
1	231208292	231208602	310	DEL	intergenic
1	231432832	231433063	231	DEL	intergenic
1	231812049	231815347	3298	DEL	intergenic
1	231812799	231813328	529	DEL	intergenic
1	231850221	231850280	59	DEL	intergenic
1	232578039	232578138	99	DEL	intergenic
1	233197397	233201088	3691	DEL	intergenic
1	233417383	233418079	696	DEL	intergenic
1	233531814	233532870	1056	DEL	intergenic
1	233784649	233784704	55	DEL	intergenic
1	234726956	234734275	7319	DEL	intergenic
1	234894867	234895392	525	DEL	intergenic
1	234902750	234902828	78	DEL	intergenic
1	235163010	235163065	55	DEL	intergenic
1	235166048	235166135	87	DEL	intergenic
1	235611278	235611981	703	DEL	intergenic
1	236015432	236015748	316	DEL	intronic
1	236586278	236588070	1792	DEL	exonic
1	236816170	236816488	318	DEL	intergenic
1	236905672	236905842	170	DEL	intergenic
1	236946569	236946636	67	DEL	intergenic
1	236962082	236962373	291	DEL	intergenic
1	237268083	237268400	317	DEL	intergenic
1	237324824	237327969	3145	DEL	intronic
1	237329081	237329364	283	DEL	intronic
1	237426943	237427108	165	DEL	intronic
1	237570867	237570933	66	DEL	intergenic
1	238006147	238006471	324	DEL	intronic
1	238086866	238088557	1691	DEL	intergenic
1	238089792	238089852	60	DEL	intergenic
1	238443685	238444020	335	DEL	intronic
1	238469532	238469818	286	DEL	intronic
1	239137478	239137570	92	DEL	intergenic
1	239164621	239164676	55	DEL	intronic
1	239206412	239206696	284	DEL	intergenic
1	239266309	239266384	75	DEL	intronic
1	239275745	239278086	2341	DEL	exonic
1	239448839	239451800	2961	DEL	intronic
1	239540346	239540659	313	DEL	intronic
1	239586901	239587204	303	DEL	intergenic
1	240002103	240002155	52	DEL	downstream
1	240027529	240027589	60	DEL	intronic
1	240058976	240059056	80	DEL	intergenic
1	240090493	240090545	52	DEL	intergenic
1	240642597	240642873	276	DEL	intergenic
1	241388668	241388947	279	DEL	ncRNA_intronic
1	241390026	241390335	309	DEL	ncRNA_intronic
1	241395780	241396069	289	DEL	ncRNA_intronic
1	241546912	241546972	60	DUP	ncRNA_intronic
1	241731580	241731635	55	DEL	intronic
1	241976475	241976581	106	DEL	intronic
1	241980167	241980222	55	DEL	intronic
1	242038620	242038703	83	DEL	intronic
1	242144810	242145939	1129	DEL	intergenic
1	242238493	242238786	293	DEL	intronic
1	242406617	242408341	1724	DEL	intergenic
1	242495993	242496934	941	DEL	intergenic
1	242773087	242773388	301	DEL	intronic
1	243181959	243182213	254	DEL	intronic
1	243675731	243675865	134	DEL	intergenic
1	243694848	243694931	83	DEL	intergenic
1	243866981	243867392	411	DEL	intergenic
1	243964458	243964761	303	DEL	intergenic
1	243982175	243985891	3716	DEL	intergenic
1	243984626	243984680	54	DEL	intergenic
1	244018426	244019894	1468	DEL	intergenic
1	244090942	244091366	424	DEL	intergenic
1	244171202	244172534	1332	DEL	intergenic
1	244294916	244294994	78	DEL	intergenic
1	244316527	244316597	70	DEL	intergenic
1	244531148	244531226	78	DEL	intergenic
1	244608450	244611137	2687	DEL	intergenic
1	244732541	244732625	84	DEL	intergenic
1	245040398	245040448	50	DEL	intergenic
1	245080340	245080632	292	DEL	intergenic
1	245108565	245108965	400	DEL	intergenic
1	245170321	245174376	4055	DEL	intergenic
1	245178376	245178452	76	DEL	intergenic
1	245269881	245270026	145	DEL	intergenic
1	245421521	245421728	207	DEL	intronic
1	245447043	245447099	56	DEL	intronic
1	245450583	245450862	279	DEL	intronic
1	245712732	245712793	61	DEL	intergenic
1	245760798	245761198	400	DEL	intergenic
1	245811287	245816082	4795	DEL	intergenic
1	245937363	245937656	293	DEL	intergenic
1	245976602	245978199	1597	DEL	upstream
1	246078128	246078245	117	DEL	upstream
1	246132670	246132977	307	DEL	intronic
1	246155889	246156211	322	DEL	intronic
1	246216936	246217153	217	DEL	intronic
1	246314294	246314353	59	DEL	intergenic
1	246476052	246476254	202	DEL	intergenic
1	246536058	246536163	105	DEL	intergenic
1	246695233	246695657	424	DEL	intronic
1	246747316	246747901	585	DEL	intronic
1	246940232	246940515	283	DEL	intronic
1	246963035	246963323	288	DEL	intergenic
1	246966256	246966556	300	DEL	intergenic
1	247146642	247146936	294	DEL	intergenic
1	247278173	247278450	277	DEL	intergenic
1	247412024	247412327	303	DEL	intergenic
1	247546566	247546762	196	DEL	intergenic
1	247572049	247572349	300	DEL	intergenic
1	247615616	247616798	1182	DEL	intergenic
1	247874867	247876830	1963	DEL	intergenic
1	248045596	248045779	183	DEL	intronic
1	248193836	248194131	295	DEL	intergenic
1	248286398	248286813	415	DEL	intergenic
1	248303131	248304949	1818	DEL	exonic
1	248584844	248584916	72	DEL	intergenic
1	248798537	248798593	56	DEL	intergenic
1	248838040	248838333	293	DEL	intergenic
1	248861116	248861428	312	DEL	intergenic
1	248918805	248919657	852	DEL	ncRNA_intronic
1	249115756	249115908	152	DEL	intergenic
1	249159637	249159938	301	DEL	intergenic
1	249581721	249584208	2487	DEL	intergenic
1	249822446	249822548	102	DEL	intergenic
1	249829218	249829515	297	DEL	intergenic
1	249967407	249967718	311	DEL	intronic
1	250002574	250005202	2628	DEL	UTR3
1	250041788	250042248	460	DEL	intronic
1	250132182	250132236	54	DUP	intronic
1	250214541	250214835	294	DEL	intronic
1	250293146	250293229	83	DEL	intronic
1	250951344	250951397	53	DEL	intronic
1	251005554	251006878	1324	DEL	intronic
1	251032665	251032720	55	DEL	intronic
1	251209732	251209783	51	DEL	intergenic
1	251249438	251250823	1385	DEL	intronic
1	251285510	251285563	53	DEL	downstream
1	251326034	251326194	160	DEL	intronic
1	251504413	251504466	53	DEL	intronic
1	251575116	251575200	84	DEL	intergenic
1	251800096	251800692	596	DEL	intergenic
1	251957150	251957204	54	DEL	intronic
1	252061487	252061554	67	DEL	intergenic
1	252154232	252154523	291	DEL	intergenic
1	252230236	252230408	172	DEL	intronic
1	252299602	252299884	282	DEL	intronic
1	252539663	252539950	287	DEL	intronic
1	252558807	252558876	69	DEL	intronic
1	252617318	252617383	65	DEL	intergenic
1	252861183	252863336	2153	DEL	intronic
1	252959660	252962839	3179	DEL	intergenic
1	252977484	252977567	83	DEL	intergenic
1	253109139	253109426	287	DEL	intergenic
1	253142727	253143008	281	DEL	intronic
1	253199034	253199923	889	DEL	intergenic
1	253233082	253233407	325	DEL	intronic
1	253300717	253300990	273	DEL	intronic
1	253447579	253447952	373	DEL	intronic
1	253541213	253541323	110	DEL	intronic
1	253567614	253567674	60	DEL	intronic
1	253584497	253584913	416	DEL	intergenic
1	253607211	253607269	58	DEL	intergenic
1	253854229	253854555	326	DEL	intronic
1	253883589	253883660	71	DEL	intronic
1	253971451	253971703	252	DEL	intergenic
1	253989926	253990203	277	DEL	intronic
1	254042243	254042533	290	DEL	intronic
1	254256783	254257060	277	DEL	intergenic
1	254597558	254597835	277	DEL	intronic
1	254600592	254601300	708	DEL	intronic
1	254602135	254602318	183	DEL	intronic
1	254756985	254757280	295	DEL	intergenic
1	254804171	254804226	55	DEL	intronic
1	254880438	254880649	211	DEL	intronic
1	254948547	254948613	66	DEL	intronic
1	254980502	254980553	51	DEL	intronic
1	255057465	255057935	470	DEL	intronic
1	255242222	255243354	1132	DEL	intergenic
1	255313507	255313773	266	DEL	intergenic
1	255423370	255423639	269	DEL	intergenic
1	255473239	255473361	122	DEL	intergenic
1	255492343	255492393	50	DEL	intergenic
1	255589664	255589951	287	DEL	intronic
1	255634745	255635024	279	DEL	intergenic
1	255696484	255696610	126	DEL	intergenic
1	255810708	255810981	273	DEL	intergenic
1	255925500	255925786	286	DEL	ncRNA_intronic
1	255977454	255981901	4447	DEL	ncRNA_intronic
1	255985696	255985985	289	DEL	ncRNA_intronic
1	256018694	256018994	300	DEL	intergenic
1	256031773	256032062	289	DEL	intergenic
1	256069233	256069659	426	DEL	intergenic
1	256208264	256208319	55	DEL	intergenic
1	256772323	256773214	891	DEL	intronic
1	257419979	257420151	172	DEL	intronic
1	257520104	257520403	299	DEL	intronic
1	257552532	257552883	351	DEL	intronic
1	257654318	257654413	95	DEL	intronic
1	257763023	257763098	75	DEL	intergenic
1	257842442	257842612	170	DEL	intergenic
1	257920421	257920502	81	DEL	intergenic
1	258031457	258031549	92	DEL	intergenic
1	258280031	258280390	359	DEL	intergenic
1	258410335	258416432	6097	DEL	intergenic
1	258744502	258744806	304	DEL	intergenic
1	258786766	258786824	58	DEL	intergenic
1	259117858	259117909	51	DEL	intergenic
1	259642344	259642607	263	DEL	ncRNA_intronic
1	259646675	259647522	847	DEL	ncRNA_intronic
1	259700810	259700883	73	DEL	intergenic
1	259951681	259951769	88	DEL	ncRNA_intronic
1	259984190	259984347	157	DEL	ncRNA_intronic
1	260070331	260071672	1341	DEL	ncRNA_intronic
1	260107969	260112246	4277	DEL	ncRNA_intronic
1	260259302	260259378	76	DEL	UTR3
1	260260720	260266830	6110	DEL	exonic
1	260285565	260286654	1089	DEL	intergenic
1	260439800	260440080	280	DEL	intergenic
1	260958965	260959017	52	DUP	intronic
1	261268270	261268560	290	DEL	intergenic
1	261271010	261271323	313	DEL	intergenic
1	261344303	261344367	64	DEL	intronic
1	261395521	261395850	329	DEL	intronic
1	261476460	261476771	311	DEL	intergenic
1	261494825	261497840	3015	DEL	intergenic
1	261580745	261581044	299	DEL	intronic
1	261752735	261752790	55	DEL	intronic
1	261790711	261790848	137	DEL	intronic
1	262031222	262032169	947	DEL	intronic
1	262103944	262104198	254	DEL	intronic
1	262123738	262124042	304	DEL	intronic
1	262258834	262259406	572	DEL	intronic
1	262868333	262868612	279	DEL	intergenic
1	262910452	262911332	880	DEL	intergenic
1	262990822	262990879	57	DEL	intergenic
1	263066144	263080360	14216	DEL	intergenic
1	263315095	263315147	52	DEL	intergenic
1	263347895	263347948	53	DEL	intergenic
1	263431267	263438928	7661	DEL	downstream
1	263744101	263744717	616	DEL	intergenic
1	263829331	263829394	63	DEL	intronic
1	264032026	264032081	55	DEL	intergenic
1	264081466	264082105	639	DEL	intronic
1	264510184	264510256	72	DEL	intronic
1	264694762	264695057	295	DEL	intronic
1	265254527	265254768	241	DEL	intergenic
1	265486634	265486970	336	DEL	intronic
1	265491596	265491816	220	DEL	intronic
1	265550900	265551202	302	DEL	intronic
1	265568204	265568536	332	DEL	intronic
1	265572069	265572350	281	DEL	intergenic
1	265624816	265624870	54	DEL	intergenic
1	265697241	265697519	278	DEL	intronic
1	265718465	265718761	296	DEL	intronic
1	265719589	265719878	289	DEL	intronic
1	265727972	265728693	721	DEL	intronic
1	265742684	265743001	317	DEL	intronic
1	265765082	265765393	311	DEL	intronic
1	265775336	265775891	555	DEL	intronic
1	265776319	265776617	298	DEL	intronic
1	265883064	265883376	312	DEL	intronic
1	266082249	266082468	219	DEL	intergenic
1	266087211	266087263	52	DEL	intergenic
1	266232349	266232646	297	DEL	intronic
1	266376582	266376868	286	DEL	intergenic
1	266645295	266645757	462	DEL	intergenic
1	266672175	266672389	214	DEL	intergenic
1	266821559	266821867	308	DEL	intergenic
1	266869180	266870062	882	DEL	intergenic
1	267115861	267116107	246	DEL	intergenic
1	267234824	267234883	59	DUP	intronic
1	267382929	267383200	271	DEL	intergenic
1	267396147	267396262	115	DEL	intronic
1	267538927	267538981	54	DEL	intronic
1	267565090	267565385	295	DEL	intronic
1	267594325	267594646	321	DEL	intronic
1	267604516	267606677	2161	DEL	intronic
1	267703597	267704373	776	DEL	intronic
1	267788964	267789220	256	DEL	intronic
1	267794739	267795046	307	DEL	intronic
1	267803943	267804520	577	DEL	intronic
1	267884733	267884803	70	DEL	intronic
1	267917501	267917792	291	DEL	intronic
1	267961008	267961130	122	DEL	UTR3
1	268080826	268081028	202	DEL	intergenic
1	268081102	268081405	303	DEL	intergenic
1	268400719	268400817	98	DEL	UTR5
1	268410274	268410577	303	DEL	intronic
1	268441273	268441370	97	DEL	intronic
1	268459493	268459546	53	DEL	intronic
1	268512291	268512579	288	DEL	intronic
1	268607337	268607395	58	DEL	intronic
1	268626263	268626549	286	DEL	intronic
1	268687871	268687932	61	DEL	intronic
1	268727437	268727528	91	DEL	downstream
1	268850073	268850449	376	DEL	ncRNA_intronic
1	268872883	268873167	284	DEL	intronic
1	268975961	268976234	273	DEL	intronic
1	269016270	269016485	215	DEL	intronic
1	269119588	269119650	62	DEL	intronic
1	269131639	269131922	283	DEL	intergenic
1	269212760	269212810	50	DEL	intronic
1	269246430	269246700	270	DEL	intronic
1	269253872	269253934	62	DEL	intronic
1	269283333	269283579	246	DEL	intronic
1	269284119	269284740	621	DEL	intronic
1	269301023	269301329	306	DEL	intronic
1	269446828	269447137	309	DEL	ncRNA_exonic
1	269511481	269511815	334	DEL	intergenic
1	269533261	269533314	53	DEL	intergenic
1	269698120	269698309	189	DEL	ncRNA_intronic
1	269740133	269742793	2660	DEL	ncRNA_intronic
1	269779367	269780133	766	DEL	intergenic
1	270234733	270234983	250	DEL	intronic
1	270396548	270397708	1160	DEL	intronic
1	270407582	270407633	51	DEL	intronic
1	270509570	270509646	76	DEL	intronic
1	270571821	270572101	280	DEL	intronic
1	270587309	270587678	369	DEL	downstream
1	270598347	270598649	302	DEL	intergenic
1	270624754	270624866	112	DEL	intergenic
1	270661259	270661561	302	DEL	intronic
1	270816752	270817061	309	DEL	intronic
1	270939782	270940097	315	DEL	intronic
1	270951635	270951860	225	DEL	intronic
1	270982517	270982835	318	DEL	intergenic
1	271041055	271042021	966	DEL	intronic
1	271070630	271070683	53	DUP	UTR3
1	271076562	271076643	81	DEL	intronic
1	271084519	271084810	291	DEL	intronic
1	271096758	271097117	359	DEL	intronic
1	271163940	271164082	142	DEL	intronic
1	271178522	271178737	215	DEL	intronic
1	271229162	271229439	277	DEL	intergenic
1	271468608	271468914	306	DEL	intronic
1	271475228	271475346	118	DEL	intronic
1	271843314	271843374	60	DEL	intronic
1	271917141	271917246	105	DEL	intronic
1	272065561	272065803	242	DEL	intronic
1	272395368	272395560	192	DEL	intronic
1	272428775	272428837	62	DEL	intronic
1	272458281	272458557	276	DEL	intronic
1	272562776	272562841	65	DEL	intronic
1	272577940	272578131	191	DEL	intronic
1	272664221	272664506	285	DEL	intronic
1	272698614	272698703	89	DEL	intergenic
1	272737036	272737311	275	DEL	intergenic
1	272906505	272906783	278	DEL	intronic
1	273173070	273173153	83	DEL	intronic
1	273200452	273200524	72	DEL	intergenic
1	273268861	273269519	658	DEL	exonic
1	273274508	273274562	54	DEL	intronic
1	273348124	273348701	577	DEL	intronic
1	273367399	273367654	255	DEL	intronic
1	273368898	273368954	56	DEL	intronic
1	273512113	273512791	678	DEL	intronic
1	273528313	273528382	69	DEL	intronic
1	273620425	273620704	279	DEL	ncRNA_exonic
1	273865148	273865459	311	DEL	intergenic
1	273966398	273966529	131	DEL	intergenic
1	274067095	274067145	50	DEL	intronic
1	274228691	274228835	144	DEL	intronic
2	100193	100246	53	DUP	intronic
2	273880	273934	54	DEL	intronic
2	372005	372074	69	DEL	UTR3
2	442552	442847	295	DEL	intronic
2	801872	801937	65	DEL	intergenic
2	961728	961794	66	DEL	intronic
2	1030298	1030614	316	DEL	intronic
2	1061380	1061656	276	DEL	intronic
2	1097787	1099310	1523	DEL	intronic
2	1111587	1111641	54	DEL	intronic
2	1179358	1179417	59	DEL	UTR3
2	1212398	1212555	157	DEL	intronic
2	1324285	1324601	316	DEL	intergenic
2	1328004	1329455	1451	DEL	intergenic
2	1335048	1335137	89	DEL	intergenic
2	1423453	1423503	50	DEL	downstream
2	1459785	1460375	590	DEL	intergenic
2	1737724	1738063	339	DEL	intronic
2	1774589	1775894	1305	DEL	intronic
2	1784456	1784526	70	DEL	intronic
2	1883526	1883635	109	DEL	intronic
2	2074670	2074758	88	DEL	UTR3
2	2134967	2135590	623	DEL	intronic
2	2279912	2279973	61	DEL	intronic
2	2306249	2306396	147	DEL	intergenic
2	2323724	2323993	269	DEL	intergenic
2	2361003	2361228	225	DEL	intronic
2	2561023	2561094	71	DEL	intronic
2	2566793	2567260	467	DEL	intronic
2	2647500	2647618	118	DEL	intronic
2	2672780	2672836	56	DEL	intronic
2	2688100	2688169	69	DEL	intronic
2	2698080	2698168	88	DEL	intronic
2	2731252	2731319	67	DEL	intronic
2	2753494	2754014	520	DEL	intronic
2	2845232	2845385	153	DEL	intronic
2	3027556	3027823	267	DEL	intergenic
2	3071912	3071966	54	DEL	upstream
2	3083727	3083826	99	DEL	intronic
2	3217135	3217231	96	DEL	intronic
2	3322435	3322580	145	DEL	intronic
2	3327965	3328030	65	DEL	intronic
2	3385794	3385906	112	DEL	intergenic
2	3399844	3399896	52	DEL	intergenic
2	3468806	3469750	944	DEL	intergenic
2	3601480	3601680	200	DEL	intergenic
2	3687688	3688009	321	DEL	intergenic
2	3771263	3771324	61	DEL	intergenic
2	3818243	3818383	140	DEL	intergenic
2	4044803	4045089	286	DEL	ncRNA_exonic
2	4344275	4345543	1268	DEL	intergenic
2	4509531	4509664	133	DEL	intronic
2	4509815	4509880	65	DEL	intronic
2	4608272	4608325	53	DEL	intronic
2	4668211	4668268	57	DEL	ncRNA_intronic
2	4728153	4728454	301	DEL	intronic
2	4842143	4842283	140	DEL	intronic
2	4844164	4844474	310	DEL	intronic
2	4997072	4997379	307	DEL	intronic
2	4998538	4998744	206	DEL	intronic
2	5033184	5033237	53	DEL	intronic
2	5219970	5220027	57	DEL	UTR5
2	5401276	5401337	61	DEL	intronic
2	5503588	5503889	301	DEL	intergenic
2	5626336	5627465	1129	DEL	intronic
2	6085744	6085962	218	DEL	intergenic
2	6242970	6243053	83	DEL	intergenic
2	6302739	6303170	431	DEL	intronic
2	6395521	6395823	302	DEL	ncRNA_exonic
2	6397117	6397384	267	DEL	ncRNA_exonic
2	6415364	6415415	51	DEL	intergenic
2	6457290	6457610	320	DEL	intronic
2	6509355	6511424	2069	DEL	ncRNA_exonic
2	6583042	6583340	298	DEL	intergenic
2	6682987	6683056	69	DEL	splicing
2	6696035	6696301	266	DEL	intergenic
2	6721502	6721577	75	DEL	intronic
2	6836315	6836599	284	DEL	intronic
2	6939146	6939427	281	DEL	intronic
2	6968633	6968706	73	DEL	intergenic
2	7024455	7024764	309	DEL	intronic
2	7047361	7047675	314	DEL	intronic
2	7070276	7070445	169	DEL	intronic
2	7089887	7090258	371	DEL	intronic
2	7153644	7153942	298	DEL	intronic
2	7182473	7182759	286	DEL	intronic
2	7208706	7208999	293	DEL	upstream
2	7219777	7220066	289	DEL	intronic
2	7599224	7599275	51	DEL	intronic
2	7728747	7731558	2811	DEL	intergenic
2	7826913	7827207	294	DEL	exonic
2	8044424	8044489	65	DEL	intronic
[truncated: 17,538 more rows]
