# Supplementary material for: Identification of Copy Number Variations and Selection Signatures in Wannan Spotted Pigs by Whole Genome Sequencing Data: A Preliminary Study
Source: Animals (Basel). 2024 May 9;14(10):1419. doi: 10.3390/ani14101419 (PMC11117326; doi:10.3390/ani14101419)
Supplement: Supplementary file 1 [file animals-14-01419-s001.zip › Table S8.xlsx]

## Sheet: Sheet1
Chr	Start	End	Length	ID	Type	ALT_Fre	Group
1	119871	119926	55	1_119871-55	del	0.613636	6
1	533937	534056	119	1_533937-119	del	0.913043	9
1	604479	604529	50	1_604479-50	del	0.886364	8
1	765236	765314	78	1_765236-78	del	0.7	7
1	1136857	1136942	85	1_1136857-85	del	0.369565	3
1	1293885	1294855	970	1_1293885-970	del	0	0
1	1820563	1820855	292	1_1820563-292	del	0.729167	7
1	1902742	1903043	301	1_1902742-301	del	0.025	0
1	1953145	1953452	307	1_1953145-307	del	0.595238	5
1	2124422	2125677	1255	1_2124422-1255	del	0.0416667	0
1	2190581	2190634	53	1_2190581-53	del	0	0
1	2347690	2347779	89	1_2347690-89	del	0	0
1	2427487	2427558	71	1_2427487-71	del	0	0
1	2595380	2596402	1022	1_2595380-1022	del	0.52381	5
1	2598035	2598950	915	1_2598035-915	del	0.545455	5
1	2814058	2814340	282	1_2814058-282	del	0.0833333	0
1	2836980	2837864	884	1_2836980-884	del	0	0
1	2932635	2932708	73	1_2932635-73	dup	0.04	0
1	3349972	3350273	301	1_3349972-301	del	0.413043	4
1	3477170	3477471	301	1_3477170-301	del	0.72	7
1	3513505	3513562	57	1_3513505-57	del	0.979167	9
1	3566354	3567131	777	1_3566354-777	del	0.0909091	0
1	3701287	3701339	52	1_3701287-52	del	0.0869565	0
1	3768793	3769016	223	1_3768793-223	del	0.0652174	0
1	3793236	3793372	136	1_3793236-136	del	0	0
1	3936566	3936679	113	1_3936566-113	del	0	0
1	4162357	4162410	53	1_4162357-53	del	1	9
1	4202992	4207334	4342	1_4202992-4342	del	0	0
1	4228115	4228384	269	1_4228115-269	del	0.0217391	0
1	4272158	4272455	297	1_4272158-297	del	0.047619	0
1	4499433	4499490	57	1_4499433-57	del	0.113636	1
1	4609960	4610155	195	1_4609960-195	del	0.047619	0
1	4665273	4665329	56	1_4665273-56	del	0.891304	8
1	4748699	4748758	59	1_4748699-59	dup	0.190476	1
1	5118749	5118847	98	1_5118749-98	del	0.0434783	0
1	5141369	5141669	300	1_5141369-300	del	0.904762	9
1	5173877	5175041	1164	1_5173877-1164	del	0.26087	2
1	5241279	5246891	5612	1_5241279-5612	del	0.642857	6
1	5361227	5361537	310	1_5361227-310	del	0.9	9
1	5365832	5366149	317	1_5365832-317	del	0.934783	9
1	5592365	5592706	341	1_5592365-341	del	0.05	0
1	5655988	5656766	778	1_5655988-778	del	0	0
1	5665892	5665945	53	1_5665892-53	del	0.0217391	0
1	5684312	5684600	288	1_5684312-288	del	0.979167	9
1	5748144	5748441	297	1_5748144-297	del	0.98	9
1	5837138	5837216	78	1_5837138-78	dup	0	0
1	5878533	5878706	173	1_5878533-173	del	0.0227273	0
1	5884245	5884305	60	1_5884245-60	del	1	9
1	6000520	6000770	250	1_6000520-250	del	0.02	0
1	6020779	6020852	73	1_6020779-73	del	0.0217391	0
1	6173789	6174369	580	1_6173789-580	del	0.98	9
1	6286876	6288377	1501	1_6286876-1501	del	0.0238095	0
1	6375843	6376132	289	1_6375843-289	del	0.0625	0
1	6425082	6425362	280	1_6425082-280	del	1	9
1	6433936	6434172	236	1_6433936-236	del	0.26087	2
1	6441633	6441722	89	1_6441633-89	del	0	0
1	6455427	6455670	243	1_6455427-243	del	0	0
1	6547791	6548518	727	1_6547791-727	del	0.142857	1
1	6593120	6593199	79	1_6593120-79	dup	0.02	0
1	6602307	6602421	114	1_6602307-114	del	0	0
1	6713247	6713329	82	1_6713247-82	dup	0.0454545	0
1	6747181	6747233	52	1_6747181-52	dup	0.0652174	0
1	6765268	6765342	74	1_6765268-74	del	0.0227273	0
1	6811630	6811879	249	1_6811630-249	del	0.869565	8
1	6885600	6885667	67	1_6885600-67	del	0.761905	7
1	7132040	7132370	330	1_7132040-330	del	0.0454545	0
1	7174375	7175293	918	1_7174375-918	del	0.0681818	0
1	7178898	7178980	82	1_7178898-82	del	0.05	0
1	7182492	7182806	314	1_7182492-314	del	0.891304	8
1	7239342	7239646	304	1_7239342-304	del	0.840909	8
1	7360090	7360349	259	1_7360090-259	del	0.931818	9
1	7530238	7530537	299	1_7530238-299	del	0.96	9
1	7630756	7635185	4429	1_7630756-4429	del	0	0
1	7722627	7722923	296	1_7722627-296	del	0	0
1	7752649	7752931	282	1_7752649-282	del	0.0625	0
1	7840205	7840491	286	1_7840205-286	del	0.979167	9
1	7897318	7897429	111	1_7897318-111	del	0.15	1
1	8242590	8243198	608	1_8242590-608	del	0.075	0
1	8296291	8296405	114	1_8296291-114	del	0.795455	7
1	8310619	8310892	273	1_8310619-273	del	0	0
1	8356148	8356443	295	1_8356148-295	del	0	0
1	8479716	8479879	163	1_8479716-163	del	0	0
1	8528861	8529436	575	1_8528861-575	del	0	0
1	8547395	8548854	1459	1_8547395-1459	del	0.804348	8
1	8630345	8633178	2833	1_8630345-2833	del	0.552632	5
1	8647821	8647989	168	1_8647821-168	del	0.434783	4
1	8807133	8808691	1558	1_8807133-1558	del	0.979167	9
1	8818771	8818833	62	1_8818771-62	del	0.96	9
1	8879805	8879880	75	1_8879805-75	del	0.978261	9
1	8917430	8917499	69	1_8917430-69	del	0	0
1	8967041	8967356	315	1_8967041-315	del	0.76087	7
1	8986563	8986856	293	1_8986563-293	del	0.795455	7
1	9007054	9007115	61	1_9007054-61	del	0.125	1
1	9136892	9137195	303	1_9136892-303	del	0.9	9
1	9162865	9164972	2107	1_9162865-2107	del	0.875	8
1	9165274	9165543	269	1_9165274-269	del	0.875	8
1	9263227	9263296	69	1_9263227-69	dup	0.0869565	0
1	9400926	9401030	104	1_9400926-104	del	0.979167	9
1	9436312	9436365	53	1_9436312-53	del	0	0
1	9520632	9520943	311	1_9520632-311	del	0	0
1	9723182	9724188	1006	1_9723182-1006	del	0.113636	1
1	9774051	9774141	90	1_9774051-90	del	0.96	9
1	10037829	10038206	377	1_10037829-377	del	0.98	9
1	10144979	10145246	267	1_10144979-267	del	0	0
1	10238042	10238342	300	1_10238042-300	del	0.0217391	0
1	10284816	10285121	305	1_10284816-305	del	0.958333	9
1	10320384	10320437	53	1_10320384-53	del	0	0
1	10618753	10618826	73	1_10618753-73	dup	0.272727	2
1	10676503	10676599	96	1_10676503-96	del	0.727273	7
1	10679994	10680304	310	1_10679994-310	del	1	9
1	10714435	10716975	2540	1_10714435-2540	del	0.0227273	0
1	10888729	10889575	846	1_10888729-846	del	0	0
1	11110797	11111623	826	1_11110797-826	del	0.0416667	0
1	11181246	11181296	50	1_11181246-50	del	0.152174	1
1	11549770	11550413	643	1_11549770-643	del	0	0
1	11555492	11561671	6179	1_11555492-6179	del	0.02	0
1	11650668	11650915	247	1_11650668-247	del	0.704545	7
1	11670799	11670979	180	1_11670799-180	del	0	0
1	12005031	12006425	1394	1_12005031-1394	del	0	0
1	12013641	12013917	276	1_12013641-276	del	0.772727	7
1	12167734	12168044	310	1_12167734-310	del	0.238095	2
1	12189373	12189645	272	1_12189373-272	del	1	9
1	12207414	12207687	273	1_12207414-273	del	0.96	9
1	12238293	12238592	299	1_12238293-299	del	0.02	0
1	12363743	12363831	88	1_12363743-88	del	0.1	1
1	12515853	12516041	188	1_12515853-188	del	0.173913	1
1	12705998	12706187	189	1_12705998-189	del	0.456522	4
1	12720244	12720342	98	1_12720244-98	del	0.770833	7
1	12774863	12775059	196	1_12774863-196	del	0.23913	2
1	12800100	12801418	1318	1_12800100-1318	del	0.0681818	0
1	12845724	12846033	309	1_12845724-309	del	0.958333	9
1	12919304	12919776	472	1_12919304-472	del	0.875	8
1	12935700	12935989	289	1_12935700-289	del	1	9
1	13019830	13020653	823	1_13019830-823	del	0.729167	7
1	13032284	13032588	304	1_13032284-304	del	0.979167	9
1	13071964	13072294	330	1_13071964-330	del	0.96	9
1	13100442	13101099	657	1_13100442-657	del	0.545455	5
1	13109312	13109832	520	1_13109312-520	del	0.434783	4
1	13260684	13260806	122	1_13260684-122	del	0.217391	2
1	13323709	13324014	305	1_13323709-305	del	0.956522	9
1	13583753	13584032	279	1_13583753-279	del	0.85	8
1	13604476	13604585	109	1_13604476-109	del	0.94	9
1	13634154	13634675	521	1_13634154-521	del	0.047619	0
1	13817106	13817383	277	1_13817106-277	del	0.02	0
1	13831690	13831991	301	1_13831690-301	del	0	0
1	13832622	13832922	300	1_13832622-300	del	0	0
1	13845469	13845755	286	1_13845469-286	del	0.886364	8
1	13858933	13859413	480	1_13858933-480	del	0	0
1	13863463	13863757	294	1_13863463-294	del	0.886364	8
1	13948786	13948846	60	1_13948786-60	del	0	0
1	13977182	13977234	52	1_13977182-52	del	0.166667	1
1	14053261	14053551	290	1_14053261-290	del	0.979167	9
1	14055273	14055570	297	1_14055273-297	del	0.958333	9
1	14198924	14198978	54	1_14198924-54	del	0	0
1	14206562	14206854	292	1_14206562-292	del	0.73913	7
1	14243529	14243816	287	1_14243529-287	del	0	0
1	14243536	14243824	288	1_14243536-288	del	0	0
1	14275499	14275582	83	1_14275499-83	del	0	0
1	14320215	14320505	290	1_14320215-290	del	0.204545	2
1	14327835	14328037	202	1_14327835-202	del	1	9
1	14683398	14683714	316	1_14683398-316	del	0.785714	7
1	14716274	14716576	302	1_14716274-302	del	0.978261	9
1	14817161	14817460	299	1_14817161-299	del	0.979167	9
1	14933681	14933749	68	1_14933681-68	del	0.98	9
1	15007356	15007637	281	1_15007356-281	del	0.913043	9
1	15018766	15018820	54	1_15018766-54	del	0.0625	0
1	15055312	15055371	59	1_15055312-59	del	0.238095	2
1	15162610	15162896	286	1_15162610-286	del	0.979167	9
1	15168472	15168558	86	1_15168472-86	del	0.979167	9
1	15179085	15180278	1193	1_15179085-1193	del	0.847826	8
1	15180457	15180586	129	1_15180457-129	del	0.847826	8
1	15361632	15361685	53	1_15361632-53	dup	0.125	1
1	15545579	15545716	137	1_15545579-137	del	0.958333	9
1	15715673	15715963	290	1_15715673-290	del	0.0625	0
1	15796152	15796435	283	1_15796152-283	del	0.952381	9
1	16049081	16049350	269	1_16049081-269	del	0.295455	2
1	16377960	16378266	306	1_16377960-306	del	0.238095	2
1	16453276	16453350	74	1_16453276-74	del	0.0625	0
1	16479786	16480077	291	1_16479786-291	del	0	0
1	16504996	16505260	264	1_16504996-264	del	0	0
1	16516264	16516320	56	1_16516264-56	dup	0.681818	6
1	16623664	16623735	71	1_16623664-71	del	0.02	0
1	16651817	16652121	304	1_16651817-304	del	0.958333	9
1	16672444	16672777	333	1_16672444-333	del	0.282609	2
1	16771909	16772064	155	1_16771909-155	del	0.886364	8
1	16806375	16806677	302	1_16806375-302	del	0.0625	0
1	16809813	16810096	283	1_16809813-283	del	0.96	9
1	16822953	16823028	75	1_16822953-75	del	0.98	9
1	16825052	16831524	6472	1_16825052-6472	del	0.98	9
1	16848077	16848132	55	1_16848077-55	del	0.978261	9
1	16906621	16907253	632	1_16906621-632	del	0.909091	9
1	16914616	16914677	61	1_16914616-61	dup	0.1	1
1	16930895	16930962	67	1_16930895-67	dup	0.145833	1
1	16962663	16962747	84	1_16962663-84	del	0.954545	9
1	17043102	17043694	592	1_17043102-592	del	0.181818	1
1	17264709	17265043	334	1_17264709-334	del	0.869565	8
1	17265837	17266130	293	1_17265837-293	del	0.826087	8
1	17287837	17288145	308	1_17287837-308	del	0.958333	9
1	17389315	17389653	338	1_17389315-338	del	0.0238095	0
1	17417591	17417658	67	1_17417591-67	del	0.2	2
1	17496727	17496795	68	1_17496727-68	del	0.0625	0
1	17507685	17507760	75	1_17507685-75	del	0	0
1	17572030	17572083	53	1_17572030-53	dup	0.340909	3
1	17649823	17650281	458	1_17649823-458	del	0.166667	1
1	17720566	17721268	702	1_17720566-702	del	0.96	9
1	17807644	17807951	307	1_17807644-307	del	0.977273	9
1	17925975	17926056	81	1_17925975-81	del	0.833333	8
1	17935067	17935314	247	1_17935067-247	del	0.854167	8
1	17985209	17986282	1073	1_17985209-1073	del	0.0217391	0
1	18059541	18059655	114	1_18059541-114	del	0	0
1	18085333	18085608	275	1_18085333-275	del	0	0
1	18353443	18353734	291	1_18353443-291	del	0.958333	9
1	18373490	18373771	281	1_18373490-281	del	0.613636	6
1	18538828	18540597	1769	1_18538828-1769	del	0	0
1	18541702	18541997	295	1_18541702-295	del	0.875	8
1	18584530	18584592	62	1_18584530-62	del	0.136364	1
1	18977752	18978064	312	1_18977752-312	del	0.979167	9
1	19376438	19376628	190	1_19376438-190	del	0.636364	6
1	19434652	19434926	274	1_19434652-274	del	0.92	9
1	19501991	19502308	317	1_19501991-317	del	0.175	1
1	19516699	19516986	287	1_19516699-287	del	0.94	9
1	19520684	19520739	55	1_19520684-55	del	0.130435	1
1	19529814	19530191	377	1_19529814-377	del	0.958333	9
1	19653109	19653166	57	1_19653109-57	dup	0.333333	3
1	19736505	19736790	285	1_19736505-285	del	0.456522	4
1	19793266	19793346	80	1_19793266-80	dup	0.0714286	0
1	19809822	19810086	264	1_19809822-264	del	0.958333	9
1	19906012	19906125	113	1_19906012-113	del	0.958333	9
1	19956610	19956915	305	1_19956610-305	del	0.891304	8
1	19996819	19996871	52	1_19996819-52	dup	0.608696	6
1	20004666	20004997	331	1_20004666-331	del	0.92	9
1	20026224	20026524	300	1_20026224-300	del	0.909091	9
1	20040052	20040109	57	1_20040052-57	del	0.913043	9
1	20209886	20210370	484	1_20209886-484	del	0.0652174	0
1	20249667	20249718	51	1_20249667-51	del	0.0217391	0
1	20256313	20256620	307	1_20256313-307	del	0.98	9
1	20337656	20337707	51	1_20337656-51	del	0.0681818	0
1	20500466	20500750	284	1_20500466-284	del	0.954545	9
1	20542384	20542669	285	1_20542384-285	del	0	0
1	20743348	20743684	336	1_20743348-336	del	0.92	9
1	20826527	20826854	327	1_20826527-327	del	0.8125	8
1	20849618	20849908	290	1_20849618-290	del	0.92	9
1	20889854	20889904	50	1_20889854-50	del	1	9
1	21050365	21050549	184	1_21050365-184	del	0.895833	8
1	21122236	21123359	1123	1_21122236-1123	del	0.0208333	0
1	21199605	21199912	307	1_21199605-307	del	0.958333	9
1	21200336	21200407	71	1_21200336-71	del	0.958333	9
1	21558809	21558863	54	1_21558809-54	del	0.958333	9
1	21613417	21613515	98	1_21613417-98	del	0	0
1	21756958	21757191	233	1_21756958-233	del	0.05	0
1	21993471	21993547	76	1_21993471-76	del	0.195652	1
1	22006623	22006673	50	1_22006623-50	del	0.0454545	0
1	22013695	22013950	255	1_22013695-255	del	0.958333	9
1	22039942	22040237	295	1_22039942-295	del	0.261905	2
1	22075128	22075417	289	1_22075128-289	del	0	0
1	22219051	22219102	51	1_22219051-51	del	0.18	1
1	22220789	22220847	58	1_22220789-58	del	0.9375	9
1	22222530	22222797	267	1_22222530-267	del	0.979167	9
1	22295137	22295421	284	1_22295137-284	del	1	9
1	22639278	22639562	284	1_22639278-284	del	0	0
1	22783299	22783592	293	1_22783299-293	del	0.880952	8
1	22838692	22838764	72	1_22838692-72	del	0.26087	2
1	22963963	22967098	3135	1_22963963-3135	del	0	0
1	23192720	23194103	1383	1_23192720-1383	del	0.0217391	0
1	23261902	23265013	3111	1_23261902-3111	del	0	0
1	23445006	23445282	276	1_23445006-276	del	0.979167	9
1	23447591	23447644	53	1_23447591-53	del	0.98	9
1	23463901	23463951	50	1_23463901-50	del	0.0833333	0
1	23510927	23511254	327	1_23510927-327	del	0.65	6
1	23526052	23526393	341	1_23526052-341	del	0.96	9
1	23763403	23763674	271	1_23763403-271	del	0.0625	0
1	24074637	24074690	53	1_24074637-53	del	0.425	4
1	24287351	24294697	7346	1_24287351-7346	del	0	0
1	24404394	24405180	786	1_24404394-786	del	0.0416667	0
1	24653255	24656740	3485	1_24653255-3485	del	0.047619	0
1	25230625	25230932	307	1_25230625-307	del	0.96	9
1	25450244	25450515	271	1_25450244-271	del	0.96	9
1	25594051	25594390	339	1_25594051-339	del	0.92	9
1	25660344	25660634	290	1_25660344-290	del	0.92	9
1	25672263	25672562	299	1_25672263-299	del	0.92	9
1	25859418	25859693	275	1_25859418-275	del	0.956522	9
1	26024086	26024371	285	1_26024086-285	del	0.285714	2
1	26097855	26098415	560	1_26097855-560	del	0.92	9
1	26227262	26227565	303	1_26227262-303	del	0.261905	2
1	26331118	26333217	2099	1_26331118-2099	del	0.0416667	0
1	26392673	26392965	292	1_26392673-292	del	1	9
1	26401417	26401480	63	1_26401417-63	del	0.833333	8
1	26406212	26406592	380	1_26406212-380	del	0.0714286	0
1	26682979	26684077	1098	1_26682979-1098	del	0.0681818	0
1	26841372	26842299	927	1_26841372-927	del	0	0
1	26891766	26892013	247	1_26891766-247	del	0.95	9
1	26960864	26960953	89	1_26960864-89	del	0.729167	7
1	27042781	27043101	320	1_27042781-320	del	0.94	9
1	27097378	27097478	100	1_27097378-100	del	0.0208333	0
1	27220145	27220426	281	1_27220145-281	del	0	0
1	27318208	27318491	283	1_27318208-283	del	0.98	9
1	27358734	27358807	73	1_27358734-73	dup	0.142857	1
1	27489892	27490164	272	1_27489892-272	del	0.0217391	0
1	27581745	27582051	306	1_27581745-306	del	0.642857	6
1	27687723	27687996	273	1_27687723-273	del	0.159091	1
1	27772594	27772873	279	1_27772594-279	del	1	9
1	27774770	27775081	311	1_27774770-311	del	0.98	9
1	27798416	27798478	62	1_27798416-62	del	0.840909	8
1	27956981	27957256	275	1_27956981-275	del	0.0208333	0
1	28252448	28252520	72	1_28252448-72	del	0.166667	1
1	28297312	28297374	62	1_28297312-62	del	0	0
1	28320903	28321371	468	1_28320903-468	del	0.0454545	0
1	28403203	28403265	62	1_28403203-62	dup	0.25	2
1	28414030	28414085	55	1_28414030-55	del	0.413043	4
1	28684026	28684311	285	1_28684026-285	del	0.613636	6
1	28745310	28745593	283	1_28745310-283	del	0.972222	9
1	28924185	28924886	701	1_28924185-701	del	0.0208333	0
1	29280105	29280198	93	1_29280105-93	del	0.785714	7
1	29528932	29529596	664	1_29528932-664	del	0.0238095	0
1	29594611	29594929	318	1_29594611-318	del	0.979167	9
1	29635860	29635966	106	1_29635860-106	del	0.25	2
1	29654993	29655287	294	1_29654993-294	del	0.190476	1
1	30059808	30060177	369	1_30059808-369	del	0.9375	9
1	30079403	30079453	50	1_30079403-50	del	0.96	9
1	30172687	30173013	326	1_30172687-326	del	0	0
1	30431287	30431564	277	1_30431287-277	del	0	0
1	30540517	30540567	50	1_30540517-50	del	0.0208333	0
1	30995679	30995736	57	1_30995679-57	del	0.23913	2
1	31047589	31047904	315	1_31047589-315	del	0	0
1	31099423	31100888	1465	1_31099423-1465	del	0.5	5
1	31164126	31164705	579	1_31164126-579	del	0	0
1	31395707	31396569	862	1_31395707-862	del	0.833333	8
1	31399360	31399653	293	1_31399360-293	del	0.891304	8
1	31508045	31508166	121	1_31508045-121	del	0	0
1	31707688	31708182	494	1_31707688-494	del	0.0217391	0
1	31997258	31997326	68	1_31997258-68	del	0.0208333	0
1	32087367	32087425	58	1_32087367-58	dup	0.159091	1
1	32183516	32183667	151	1_32183516-151	del	0	0
1	32195451	32195733	282	1_32195451-282	del	0.9375	9
1	32267863	32268009	146	1_32267863-146	del	1	9
1	32344326	32347770	3444	1_32344326-3444	del	0.0714286	0
1	32438510	32439178	668	1_32438510-668	del	0	0
1	32558865	32559172	307	1_32558865-307	del	0.94	9
1	32586973	32587029	56	1_32586973-56	del	0.958333	9
1	32696490	32696803	313	1_32696490-313	del	1	9
1	32930460	32930980	520	1_32930460-520	del	0	0
1	33155078	33155168	90	1_33155078-90	del	0.159091	1
1	33158356	33158638	282	1_33158356-282	del	0.0227273	0
1	33169514	33169809	295	1_33169514-295	del	0	0
1	33321976	33322040	64	1_33321976-64	del	0	0
1	33343138	33343437	299	1_33343138-299	del	1	9
1	33359044	33359330	286	1_33359044-286	del	0.979167	9
1	33412026	33412312	286	1_33412026-286	del	0.0909091	0
1	33604717	33604785	68	1_33604717-68	dup	0.380952	3
1	33637022	33637309	287	1_33637022-287	del	0.119048	1
1	33919322	33919444	122	1_33919322-122	del	0	0
1	34116496	34118116	1620	1_34116496-1620	del	0.0416667	0
1	34463788	34463866	78	1_34463788-78	del	0	0
1	34567840	34568162	322	1_34567840-322	del	0.98	9
1	34627782	34629842	2060	1_34627782-2060	del	0.98	9
1	34906762	34906918	156	1_34906762-156	del	0.295455	2
1	34964694	34964751	57	1_34964694-57	dup	0.16	1
1	35036715	35036983	268	1_35036715-268	del	0	0
1	35274478	35275520	1042	1_35274478-1042	del	0.119048	1
1	35380952	35381400	448	1_35380952-448	del	0	0
1	35417795	35418053	258	1_35417795-258	del	0.98	9
1	35599419	35599470	51	1_35599419-51	del	0.0227273	0
1	35719641	35719920	279	1_35719641-279	del	1	9
1	35788892	35789202	310	1_35788892-310	del	0.979167	9
1	35797828	35797899	71	1_35797828-71	del	0.98	9
1	36083808	36083889	81	1_36083808-81	del	0.979167	9
1	36289844	36289935	91	1_36289844-91	del	0.979167	9
1	36674167	36674258	91	1_36674167-91	del	0.979167	9
1	36694792	36694861	69	1_36694792-69	del	0.958333	9
1	36694833	36694909	76	1_36694833-76	del	0.978261	9
1	37040990	37041258	268	1_37040990-268	del	0.954545	9
1	37322886	37325825	2939	1_37322886-2939	del	0	0
1	37332144	37332373	229	1_37332144-229	del	0	0
1	37369712	37369990	278	1_37369712-278	del	0.840909	8
1	37420682	37420756	74	1_37420682-74	del	0.333333	3
1	37524187	37524415	228	1_37524187-228	del	0	0
1	37616645	37616704	59	1_37616645-59	del	0.166667	1
1	37699538	37699852	314	1_37699538-314	del	0.98	9
1	37913729	37913792	63	1_37913729-63	del	0.23913	2
1	38488772	38488961	189	1_38488772-189	del	0.119048	1
1	38545197	38545463	266	1_38545197-266	del	0	0
1	38613101	38615390	2289	1_38613101-2289	del	0.0217391	0
1	39022674	39022978	304	1_39022674-304	del	1	9
1	39083908	39084358	450	1_39083908-450	del	0	0
1	39529610	39529742	132	1_39529610-132	del	0.166667	1
1	39557186	39557670	484	1_39557186-484	del	0.8125	8
1	39607547	39607613	66	1_39607547-66	del	0.119048	1
1	39637606	39637685	79	1_39637606-79	del	0	0
1	39639172	39639463	291	1_39639172-291	del	0.979167	9
1	39653431	39653710	279	1_39653431-279	del	0.96	9
1	39674462	39674779	317	1_39674462-317	del	1	9
1	39700428	39700717	289	1_39700428-289	del	0.325	3
1	39771859	39772152	293	1_39771859-293	del	0.047619	0
1	39792249	39792410	161	1_39792249-161	del	0.868421	8
1	39794392	39794541	149	1_39794392-149	del	0.96	9
1	39799346	39799618	272	1_39799346-272	del	0.55	5
1	40015892	40016520	628	1_40015892-628	del	0.98	9
1	40375978	40376045	67	1_40375978-67	dup	0.136364	1
1	40401585	40401903	318	1_40401585-318	del	1	9
1	40885850	40886012	162	1_40885850-162	del	0.82	8
1	41022378	41022726	348	1_41022378-348	del	0.119048	1
1	41196392	41196595	203	1_41196392-203	del	0.428571	4
1	41303915	41304118	203	1_41303915-203	del	0.3	3
1	41318960	41319088	128	1_41318960-128	del	0.98	9
1	41376331	41378359	2028	1_41376331-2028	del	0.0208333	0
1	41426219	41426296	77	1_41426219-77	del	0.159091	1
1	41659991	41661393	1402	1_41659991-1402	del	0.85	8
1	41890011	41890149	138	1_41890011-138	del	0.9	9
1	41900037	41900343	306	1_41900037-306	del	0.916667	9
1	41988570	41988745	175	1_41988570-175	del	0.02	0
1	42221625	42221909	284	1_42221625-284	del	0.5	5
1	42244375	42244471	96	1_42244375-96	del	0.98	9
1	42588086	42588229	143	1_42588086-143	del	1	9
1	43164397	43164675	278	1_43164397-278	del	1	9
1	43216182	43216536	354	1_43216182-354	del	0	0
1	43295910	43295981	71	1_43295910-71	del	0.363636	3
1	43481764	43489820	8056	1_43481764-8056	del	0.98	9
1	43529398	43529450	52	1_43529398-52	del	0	0
1	43566077	43566148	71	1_43566077-71	del	0.0208333	0
1	43710062	43710347	285	1_43710062-285	del	0.818182	8
1	43803111	43803410	299	1_43803111-299	del	0.98	9
1	43841153	43841447	294	1_43841153-294	del	0.98	9
1	44364994	44365337	343	1_44364994-343	del	0.96	9
1	44382232	44384098	1866	1_44382232-1866	del	0	0
1	44418252	44418559	307	1_44418252-307	del	0.863636	8
1	44471265	44471551	286	1_44471265-286	del	0	0
1	44499186	44499314	128	1_44499186-128	del	0.0416667	0
1	44514761	44514824	63	1_44514761-63	del	1	9
1	44518340	44518629	289	1_44518340-289	del	0.92	9
1	44534350	44534404	54	1_44534350-54	del	0	0
1	44543570	44543625	55	1_44543570-55	del	0.94	9
1	44844114	44844399	285	1_44844114-285	del	0.02	0
1	44962745	44963069	324	1_44962745-324	del	0.96	9
1	44976202	44976376	174	1_44976202-174	del	0	0
1	44983274	44983547	273	1_44983274-273	del	0	0
1	45120806	45122323	1517	1_45120806-1517	del	0.0625	0
1	45310797	45311089	292	1_45310797-292	del	0.98	9
1	45337930	45338254	324	1_45337930-324	del	0.98	9
1	45358714	45358983	269	1_45358714-269	del	0.96	9
1	45652839	45654016	1177	1_45652839-1177	del	0.238095	2
1	46095093	46095287	194	1_46095093-194	del	0.0217391	0
1	46654152	46655977	1825	1_46654152-1825	del	0	0
1	46899273	46900931	1658	1_46899273-1658	del	0	0
1	47016346	47016657	311	1_47016346-311	del	0.96	9
1	47029475	47032188	2713	1_47029475-2713	del	0.98	9
1	47060603	47060924	321	1_47060603-321	del	0.8	8
1	47173090	47173170	80	1_47173090-80	del	1	9
1	47261461	47261786	325	1_47261461-325	del	0.96	9
1	47263136	47263206	70	1_47263136-70	del	0.214286	2
1	47473277	47474587	1310	1_47473277-1310	del	0.0416667	0
1	47598082	47598308	226	1_47598082-226	del	0	0
1	47968987	47969298	311	1_47968987-311	del	0	0
1	47987076	47987131	55	1_47987076-55	del	0.145833	1
1	48101496	48101818	322	1_48101496-322	del	0.96	9
1	48112557	48113461	904	1_48112557-904	del	0.0625	0
1	48265567	48265819	252	1_48265567-252	del	0.159091	1
1	48293669	48293956	287	1_48293669-287	del	1	9
1	48352128	48352205	77	1_48352128-77	del	0.96	9
1	48508713	48511243	2530	1_48508713-2530	del	0	0
1	48705088	48705250	162	1_48705088-162	del	0	0
1	48876227	48879126	2899	1_48876227-2899	del	0.452381	4
1	48894677	48894795	118	1_48894677-118	del	0.175	1
1	49182510	49182826	316	1_49182510-316	del	1	9
1	49545990	49546473	483	1_49545990-483	del	0	0
1	49602203	49602522	319	1_49602203-319	del	0.869565	8
1	49695657	49695971	314	1_49695657-314	del	0.854167	8
1	49904332	49904620	288	1_49904332-288	del	0.931818	9
1	49931713	49931775	62	1_49931713-62	del	0	0
1	50356383	50356693	310	1_50356383-310	del	0.934783	9
1	50507072	50507134	62	1_50507072-62	del	0	0
1	50524448	50524731	283	1_50524448-283	del	0.291667	2
1	50726864	50727151	287	1_50726864-287	del	0.98	9
1	50769762	50772064	2302	1_50769762-2302	del	0	0
1	50994857	50995173	316	1_50994857-316	del	0.98	9
1	50997005	50997068	63	1_50997005-63	del	0	0
1	51018365	51018438	73	1_51018365-73	del	0.0909091	0
1	51169510	51170321	811	1_51169510-811	del	0.98	9
1	51181414	51181474	60	1_51181414-60	del	0.98	9
1	51252276	51252569	293	1_51252276-293	del	0.895833	8
1	51409238	51409291	53	1_51409238-53	del	0	0
1	51491708	51491758	50	1_51491708-50	del	0	0
1	51591867	51591926	59	1_51591867-59	del	0	0
1	51597531	51597590	59	1_51597531-59	del	0.217391	2
1	51828417	51828562	145	1_51828417-145	del	0.96	9
1	52154961	52155253	292	1_52154961-292	del	1	9
1	52193191	52193489	298	1_52193191-298	del	1	9
1	52268919	52269222	303	1_52268919-303	del	1	9
1	52270352	52270667	315	1_52270352-315	del	1	9
1	52281686	52282220	534	1_52281686-534	del	1	9
1	52744515	52744821	306	1_52744515-306	del	0.98	9
1	52959682	52959960	278	1_52959682-278	del	0	0
1	53138003	53138289	286	1_53138003-286	del	0	0
1	53206448	53206516	68	1_53206448-68	del	0.130435	1
1	53213471	53214422	951	1_53213471-951	del	0.108696	1
1	53323275	53323575	300	1_53323275-300	del	0.675	6
1	53344120	53345281	1161	1_53344120-1161	del	0.886364	8
1	53370968	53371020	52	1_53370968-52	del	0.863636	8
1	53569397	53569471	74	1_53569397-74	del	0.136364	1
1	53599235	53599528	293	1_53599235-293	del	0.934783	9
1	53628469	53632281	3812	1_53628469-3812	del	0.956522	9
1	53800318	53800371	53	1_53800318-53	del	0	0
1	54026671	54026746	75	1_54026671-75	del	0	0
1	54192107	54192177	70	1_54192107-70	del	0.125	1
1	54196989	54197043	54	1_54196989-54	del	0.916667	9
1	54287251	54287542	291	1_54287251-291	del	0	0
1	54629366	54630591	1225	1_54629366-1225	del	0.0217391	0
1	54752246	54752528	282	1_54752246-282	del	0.979167	9
1	54756342	54763628	7286	1_54756342-7286	del	0.979167	9
1	54829529	54829828	299	1_54829529-299	del	0.934783	9
1	54985597	54993653	8056	1_54985597-8056	del	0.979167	9
1	55164876	55164938	62	1_55164876-62	del	0	0
1	55181048	55181099	51	1_55181048-51	del	0	0
1	55228032	55228341	309	1_55228032-309	del	0	0
1	55267768	55268059	291	1_55267768-291	del	0.979167	9
1	55288783	55291611	2828	1_55288783-2828	del	0	0
1	55376045	55376354	309	1_55376045-309	del	1	9
1	55606393	55606447	54	1_55606393-54	del	0.85	8
1	55713926	55714006	80	1_55713926-80	del	0.98	9
1	55900251	55900542	291	1_55900251-291	del	0.98	9
1	56139057	56142241	3184	1_56139057-3184	del	0.0208333	0
1	56230545	56230843	298	1_56230545-298	del	0.958333	9
1	56290509	56290821	312	1_56290509-312	del	1	9
1	56388134	56388202	68	1_56388134-68	del	0.978261	9
1	56565979	56566099	120	1_56565979-120	del	0.6	6
1	56819894	56820214	320	1_56819894-320	del	1	9
1	56837192	56837392	200	1_56837192-200	del	0.0416667	0
1	57067941	57068163	222	1_57067941-222	del	0.869565	8
1	57081984	57082037	53	1_57081984-53	del	0.363636	3
1	57272977	57273426	449	1_57272977-449	del	0	0
1	57386378	57386432	54	1_57386378-54	del	0.409091	4
1	57525007	57525305	298	1_57525007-298	del	0.98	9
1	57597036	57597093	57	1_57597036-57	del	0.394737	3
1	57639506	57639565	59	1_57639506-59	dup	0.14	1
1	57712857	57713153	296	1_57712857-296	del	0.363636	3
1	57787896	57788003	107	1_57787896-107	del	0.105263	1
1	57842050	57842337	287	1_57842050-287	del	1	9
1	57996637	57996691	54	1_57996637-54	dup	0.684211	6
1	59383029	59385465	2436	1_59383029-2436	del	0.0208333	0
1	59619299	59619581	282	1_59619299-282	del	0.208333	2
1	59900491	59901223	732	1_59900491-732	del	0.263158	2
1	59927090	59927390	300	1_59927090-300	del	1	9
1	60053857	60057008	3151	1_60053857-3151	del	0.295455	2
1	60066926	60067621	695	1_60066926-695	del	0	0
1	60322494	60322602	108	1_60322494-108	del	0.06	0
1	60342791	60343655	864	1_60342791-864	del	0.956522	9
1	60358847	60359126	279	1_60358847-279	del	1	9
1	60542653	60542704	51	1_60542653-51	del	0.238095	2
1	60600110	60607961	7851	1_60600110-7851	del	0.0625	0
1	60724721	60725615	894	1_60724721-894	del	0.05	0
1	60879615	60879898	283	1_60879615-283	del	0	0
1	60889255	60889498	243	1_60889255-243	del	0.0454545	0
1	61021042	61021280	238	1_61021042-238	del	0.125	1
1	61073701	61074819	1118	1_61073701-1118	del	0.214286	2
1	61165494	61166123	629	1_61165494-629	del	0	0
1	61173224	61173275	51	1_61173224-51	del	0.261905	2
1	61465935	61465993	58	1_61465935-58	del	0.16	1
1	61485512	61485637	125	1_61485512-125	del	0.159091	1
1	61749637	61749891	254	1_61749637-254	del	0.238095	2
1	61792273	61794132	1859	1_61792273-1859	del	0.0217391	0
1	61823683	61825823	2140	1_61823683-2140	del	0.0217391	0
1	61854562	61854623	61	1_61854562-61	del	0.727273	7
1	62098985	62101425	2440	1_62098985-2440	del	0	0
1	62151629	62159310	7681	1_62151629-7681	del	0.98	9
1	62336794	62337003	209	1_62336794-209	del	0.0434783	0
1	62440578	62440630	52	1_62440578-52	del	0.818182	8
1	62454821	62454876	55	1_62454821-55	del	0.477273	4
1	62528383	62528574	191	1_62528383-191	del	0	0
1	63081035	63082596	1561	1_63081035-1561	del	0.96	9
1	63088969	63089481	512	1_63088969-512	del	0.96	9
1	63176577	63176686	109	1_63176577-109	del	0.979167	9
1	63518037	63518230	193	1_63518037-193	del	0.295455	2
1	64446898	64447609	711	1_64446898-711	del	0	0
1	64747074	64747400	326	1_64747074-326	del	0.895833	8
1	65188932	65188989	57	1_65188932-57	del	0	0
1	65419256	65419565	309	1_65419256-309	del	0.166667	1
1	65649507	65649646	139	1_65649507-139	del	0.0681818	0
1	66037056	66039793	2737	1_66037056-2737	del	0.96	9
1	66175965	66178236	2271	1_66175965-2271	del	0	0
1	66199146	66199208	62	1_66199146-62	del	0.380952	3
1	66467385	66467721	336	1_66467385-336	del	0	0
1	66779504	66779566	62	1_66779504-62	del	0.98	9
1	66946763	66947043	280	1_66946763-280	del	0.522727	5
1	67106854	67107144	290	1_67106854-290	del	0	0
1	67377541	67377736	195	1_67377541-195	del	0.958333	9
1	67423990	67424271	281	1_67423990-281	del	0.956522	9
1	67680379	67680650	271	1_67680379-271	del	0.979167	9
1	67717240	67717552	312	1_67717240-312	del	0.956522	9
1	67774452	67774592	140	1_67774452-140	del	0.913043	9
1	67778205	67778510	305	1_67778205-305	del	0.891304	8
1	68185494	68185545	51	1_68185494-51	del	0.227273	2
1	68297126	68297242	116	1_68297126-116	del	0.916667	9
1	68512974	68513871	897	1_68512974-897	del	0	0
1	69060563	69060985	422	1_69060563-422	del	0.0869565	0
1	69119683	69119761	78	1_69119683-78	dup	0	0
1	69192204	69192862	658	1_69192204-658	del	0.0909091	0
1	69374856	69375027	171	1_69374856-171	del	0.0652174	0
1	69478326	69479588	1262	1_69478326-1262	del	0.525	5
1	69626792	69626852	60	1_69626792-60	del	0.113636	1
1	69698704	69698770	66	1_69698704-66	dup	0.0833333	0
1	69785819	69786101	282	1_69785819-282	del	0.261905	2
1	69956976	69957253	277	1_69956976-277	del	0.1	1
1	69995609	69996049	440	1_69995609-440	del	0	0
1	70262712	70264657	1945	1_70262712-1945	del	0.02	0
1	70284599	70284882	283	1_70284599-283	del	0.92	9
1	70317277	70317371	94	1_70317277-94	del	0.979167	9
1	70347678	70347921	243	1_70347678-243	del	0.958333	9
1	70478506	70482728	4222	1_70478506-4222	del	0	0
1	70535895	70535962	67	1_70535895-67	del	0.613636	6
1	70616556	70616619	63	1_70616556-63	dup	0.375	3
1	70801445	70801730	285	1_70801445-285	del	0	0
1	71187945	71188918	973	1_71187945-973	del	0.0681818	0
1	71204502	71205475	973	1_71204502-973	del	0.0434783	0
1	71307257	71307426	169	1_71307257-169	del	0.6	6
1	71432327	71432405	78	1_71432327-78	del	0	0
1	71562664	71562758	94	1_71562664-94	del	0.543478	5
1	71745744	71746027	283	1_71745744-283	del	0.979167	9
1	71764649	71764952	303	1_71764649-303	del	0.363636	3
1	71869760	71870379	619	1_71869760-619	del	0.96	9
1	72261061	72261280	219	1_72261061-219	del	0	0
1	72349462	72349744	282	1_72349462-282	del	0	0
1	72573167	72573254	87	1_72573167-87	del	0.934783	9
1	72787775	72788166	391	1_72787775-391	del	0.113636	1
1	73270622	73270943	321	1_73270622-321	del	0.98	9
1	73358878	73358962	84	1_73358878-84	del	0	0
1	73448548	73448602	54	1_73448548-54	del	0.0909091	0
1	73771849	73772136	287	1_73771849-287	del	0	0
1	73805637	73805708	71	1_73805637-71	del	0.979167	9
1	73810150	73810205	55	1_73810150-55	del	0.847826	8
1	73820436	73820518	82	1_73820436-82	del	0.978261	9
1	73841870	73843427	1557	1_73841870-1557	del	0	0
1	74074916	74074983	67	1_74074916-67	dup	0.1	1
1	74643627	74643918	291	1_74643627-291	del	0	0
1	75213292	75213380	88	1_75213292-88	del	0.225	2
1	75296004	75296091	87	1_75296004-87	del	0.98	9
1	75663538	75664318	780	1_75663538-780	del	0	0
1	75667964	75668622	658	1_75667964-658	del	1	9
1	75759791	75762856	3065	1_75759791-3065	del	0.261905	2
1	75767581	75767885	304	1_75767581-304	del	0.184211	1
1	75778584	75778899	315	1_75778584-315	del	0.0208333	0
1	75872566	75872768	202	1_75872566-202	del	0	0
1	76300241	76300307	66	1_76300241-66	del	0	0
1	76347679	76347994	315	1_76347679-315	del	0.708333	7
1	76448122	76448398	276	1_76448122-276	del	0.956522	9
1	76671128	76671433	305	1_76671128-305	del	0.5	5
1	77129831	77129918	87	1_77129831-87	del	0	0
1	77244655	77244734	79	1_77244655-79	del	0.108696	1
1	77358039	77359718	1679	1_77358039-1679	del	0	0
1	78586104	78593778	7674	1_78586104-7674	del	0.869565	8
1	78648064	78648253	189	1_78648064-189	del	0	0
1	79035430	79036717	1287	1_79035430-1287	del	0	0
1	79090585	79090734	149	1_79090585-149	del	0	0
1	79370175	79670863	300688	1_79370175-300688	del	0.0952381	0
1	79617665	79617948	283	1_79617665-283	del	0	0
1	79652917	79653078	161	1_79652917-161	del	0	0
1	79779726	79781154	1428	1_79779726-1428	del	0.96	9
1	79868267	79868578	311	1_79868267-311	del	0.695652	6
1	80094578	80094650	72	1_80094578-72	del	0.666667	6
1	80119175	80119261	86	1_80119175-86	del	0.0434783	0
1	80539118	80539419	301	1_80539118-301	del	1	9
1	80551048	80551148	100	1_80551048-100	del	0.26087	2
1	80687492	80687769	277	1_80687492-277	del	0.02	0
1	80738505	80738579	74	1_80738505-74	del	1	9
1	81010067	81010295	228	1_81010067-228	del	0	0
1	81269024	81271034	2010	1_81269024-2010	del	0.795455	7
1	81345373	81345437	64	1_81345373-64	del	0.227273	2
1	81348083	81348141	58	1_81348083-58	del	0.0227273	0
1	81371957	81372244	287	1_81371957-287	del	0.98	9
1	81496097	81496372	275	1_81496097-275	del	1	9
1	81619386	81619795	409	1_81619386-409	del	0.916667	9
1	81818950	81827525	8575	1_81818950-8575	del	0.0625	0
1	81828609	81829175	566	1_81828609-566	del	0.0454545	0
1	82127313	82127589	276	1_82127313-276	del	0.0454545	0
1	82284384	82284470	86	1_82284384-86	del	0.894737	8
1	82336903	82337157	254	1_82336903-254	del	0.958333	9
1	82972528	82972604	76	1_82972528-76	del	0	0
1	83017855	83017954	99	1_83017855-99	del	0.0217391	0
1	83100989	83101360	371	1_83100989-371	del	0.0217391	0
1	83204778	83205268	490	1_83204778-490	del	0	0
1	83288402	83289286	884	1_83288402-884	del	1	9
1	83337751	83337828	77	1_83337751-77	del	0.72	7
1	83345072	83345124	52	1_83345072-52	del	0.26087	2
1	83440097	83440147	50	1_83440097-50	del	0.96	9
1	83442338	83442648	310	1_83442338-310	del	0.978261	9
1	83576709	83576807	98	1_83576709-98	del	0.06	0
1	83600608	83600979	371	1_83600608-371	del	0	0
1	83748656	83748718	62	1_83748656-62	del	0.0238095	0
1	84006539	84006917	378	1_84006539-378	del	0.717391	7
1	84213722	84213924	202	1_84213722-202	del	0	0
1	84293031	84293967	936	1_84293031-936	del	0.954545	9
1	84483266	84483963	697	1_84483266-697	del	0	0
1	85091498	85091826	328	1_85091498-328	del	0.88	8
1	85150987	85155333	4346	1_85150987-4346	del	0	0
1	85290146	85298453	8307	1_85290146-8307	del	0.979167	9
1	85504527	85504840	313	1_85504527-313	del	0.0952381	0
1	85865612	85865906	294	1_85865612-294	del	0	0
1	85942130	85942424	294	1_85942130-294	del	0	0
1	86049416	86051146	1730	1_86049416-1730	del	0	0
1	86056592	86056879	287	1_86056592-287	del	0.98	9
1	86113412	86113692	280	1_86113412-280	del	0.578947	5
1	86136830	86137021	191	1_86136830-191	del	0	0
1	86442164	86442231	67	1_86442164-67	del	0.217391	2
1	86485532	86486391	859	1_86485532-859	del	0.208333	2
1	86592635	86593151	516	1_86592635-516	del	0.978261	9
1	86601025	86601323	298	1_86601025-298	del	0.979167	9
1	87269778	87270544	766	1_87269778-766	del	0.0238095	0
1	87533881	87541290	7409	1_87533881-7409	del	0	0
1	87899489	87907542	8053	1_87899489-8053	del	1	9
1	88165893	88165947	54	1_88165893-54	del	0	0
1	88188005	88188057	52	1_88188005-52	del	0.545455	5
1	88209317	88209372	55	1_88209317-55	del	0	0
1	88418606	88418889	283	1_88418606-283	del	0.0434783	0
1	88493069	88494509	1440	1_88493069-1440	del	0.2	2
1	88946479	88946614	135	1_88946479-135	del	0.0227273	0
1	89055112	89058249	3137	1_89055112-3137	del	0.96	9
1	89083498	89083829	331	1_89083498-331	del	0.94	9
1	89101242	89103368	2126	1_89101242-2126	del	0	0
1	89283767	89286504	2737	1_89283767-2737	del	0	0
1	89368337	89368419	82	1_89368337-82	del	0	0
1	89413030	89413096	66	1_89413030-66	del	0.775	7
1	89444023	89444708	685	1_89444023-685	del	0	0
1	89549992	89551420	1428	1_89549992-1428	del	0	0
1	89573499	89573557	58	1_89573499-58	del	0.956522	9
1	90093661	90095044	1383	1_90093661-1383	del	0.979167	9
1	90230306	90230387	81	1_90230306-81	del	0.979167	9
1	91014308	91015313	1005	1_91014308-1005	del	0.979167	9
1	91047962	91048046	84	1_91047962-84	del	0.833333	8
1	91091307	91091370	63	1_91091307-63	del	0.125	1
1	91093948	91094007	59	1_91093948-59	del	0	0
1	91102480	91102745	265	1_91102480-265	del	0.979167	9
1	91174962	91177613	2651	1_91174962-2651	del	0.06	0
1	91220365	91220638	273	1_91220365-273	del	0.979167	9
1	91632044	91632202	158	1_91632044-158	del	0	0
1	91808886	91808936	50	1_91808886-50	del	0	0
1	92035872	92038025	2153	1_92035872-2153	del	0.0227273	0
1	92343332	92343396	64	1_92343332-64	dup	0.152174	1
1	92372155	92372925	770	1_92372155-770	del	0	0
1	92392505	92392806	301	1_92392505-301	del	0.979167	9
1	92708251	92708443	192	1_92708251-192	del	0.804348	8
1	92819251	92819310	59	1_92819251-59	dup	0.261905	2
1	93289824	93290843	1019	1_93289824-1019	del	0	0
1	93307559	93308568	1009	1_93307559-1009	del	0.0652174	0
1	93363512	93363571	59	1_93363512-59	del	0	0
1	93433242	93440851	7609	1_93433242-7609	del	0.0227273	0
1	93566877	93573759	6882	1_93566877-6882	del	0	0
1	94045385	94045493	108	1_94045385-108	del	0	0
1	94316756	94316897	141	1_94316756-141	del	0.0227273	0
1	94494645	94494709	64	1_94494645-64	del	0	0
1	94899291	94899344	53	1_94899291-53	dup	0.289474	2
1	94906227	94908069	1842	1_94906227-1842	del	0	0
1	95170466	95170520	54	1_95170466-54	del	0	0
1	95633562	95633612	50	1_95633562-50	del	0.0208333	0
1	95745374	95746117	743	1_95745374-743	del	0.195652	1
1	95933613	95933924	311	1_95933613-311	del	0.0217391	0
1	96099460	96100903	1443	1_96099460-1443	del	0	0
1	96143190	96143474	284	1_96143190-284	del	0.8125	8
1	96258177	96258503	326	1_96258177-326	del	0.875	8
1	96330336	96331123	787	1_96330336-787	del	0	0
1	96336999	96339334	2335	1_96336999-2335	del	0.96	9
1	96401319	96401632	313	1_96401319-313	del	0.0714286	0
1	96578911	96578964	53	1_96578911-53	del	1	9
1	96621351	96621661	310	1_96621351-310	del	0.06	0
1	96677465	96677544	79	1_96677465-79	del	0	0
1	96790181	96790496	315	1_96790181-315	del	0.934783	9
1	96990259	96990350	91	1_96990259-91	del	0	0
1	97156324	97156575	251	1_97156324-251	del	0.0208333	0
1	97286471	97287353	882	1_97286471-882	del	0.738095	7
1	97605878	97605960	82	1_97605878-82	del	0.105263	1
1	97849845	97850143	298	1_97849845-298	del	0.818182	8
1	98080314	98080436	122	1_98080314-122	del	0.96	9
1	98101226	98101447	221	1_98101226-221	del	0.952381	9
1	98370622	98370756	134	1_98370622-134	del	0	0
1	98610910	98611053	143	1_98610910-143	del	0	0
1	98898057	98898233	176	1_98898057-176	del	0	0
1	99027431	99031178	3747	1_99027431-3747	del	0.0208333	0
1	99032387	99032617	230	1_99032387-230	del	0.772727	7
1	99037699	99037991	292	1_99037699-292	del	0.181818	1
1	99072314	99072382	68	1_99072314-68	del	0.826087	8
1	99216612	99216669	57	1_99216612-57	del	0	0
1	99320853	99320998	145	1_99320853-145	del	0.979167	9
1	99385592	99390003	4411	1_99385592-4411	del	0	0
1	99494927	99495240	313	1_99494927-313	del	0.979167	9
1	99595179	99595244	65	1_99595179-65	del	1	9
1	99704703	99704760	57	1_99704703-57	del	0.0227273	0
1	99814403	99814679	276	1_99814403-276	del	0	0
1	99832232	99833145	913	1_99832232-913	del	0	0
1	99958799	99958864	65	1_99958799-65	del	1	9
1	100369970	100370023	53	1_100369970-53	del	0	0
1	100375940	100376237	297	1_100375940-297	del	0.1	1
1	100473815	100473870	55	1_100473815-55	del	0	0
1	100517749	100518054	305	1_100517749-305	del	0.818182	8
1	100541363	100541653	290	1_100541363-290	del	0.979167	9
1	100957576	100957710	134	1_100957576-134	del	0.979167	9
1	101040135	101040413	278	1_101040135-278	del	0.928571	9
1	101215751	101216028	277	1_101215751-277	del	0.96	9
1	101615351	101616429	1078	1_101615351-1078	del	0	0
1	101665351	101665651	300	1_101665351-300	del	0.0681818	0
1	101776263	101779845	3582	1_101776263-3582	del	0	0
1	101980974	101982052	1078	1_101980974-1078	del	1	9
1	102033259	102033398	139	1_102033259-139	del	0.96	9
1	102103355	102103656	301	1_102103355-301	del	0.880952	8
1	102339810	102342248	2438	1_102339810-2438	del	0	0
1	102365074	102379121	14047	1_102365074-14047	del	0.175	1
1	102787310	102787470	160	1_102787310-160	del	0.909091	9
1	102931828	102931889	61	1_102931828-61	del	0.0227273	0
1	103046306	103053724	7418	1_103046306-7418	del	0.979167	9
1	103089008	103089066	58	1_103089008-58	del	0.92	9
1	103096616	103096907	291	1_103096616-291	del	0.55	5
1	103173854	103174159	305	1_103173854-305	del	0.956522	9
1	103354862	103354914	52	1_103354862-52	dup	0.0909091	0
1	103542738	103542795	57	1_103542738-57	del	0.0208333	0
1	103581718	103581785	67	1_103581718-67	del	0	0
1	103648248	103648552	304	1_103648248-304	del	0.35	3
1	103674226	103674295	69	1_103674226-69	del	0.96	9
1	104052038	104052551	513	1_104052038-513	del	0.659091	6
1	104190149	104190438	289	1_104190149-289	del	0.86	8
1	104457531	104458209	678	1_104457531-678	del	0	0
1	104488530	104488663	133	1_104488530-133	del	0.136364	1
1	104712328	104712635	307	1_104712328-307	del	0.979167	9
1	104927955	104928247	292	1_104927955-292	del	0	0
1	105262242	105263550	1308	1_105262242-1308	del	0	0
1	105716441	105716735	294	1_105716441-294	del	0.979167	9
1	106337433	106337494	61	1_106337433-61	del	0.181818	1
1	106461187	106461473	286	1_106461187-286	del	0.0454545	0
1	106528973	106529034	61	1_106528973-61	del	0.434783	4
1	106538802	106541022	2220	1_106538802-2220	del	0.978261	9
1	106673297	106673360	63	1_106673297-63	del	0	0
1	106712296	106712616	320	1_106712296-320	del	0	0
1	106817374	106818770	1396	1_106817374-1396	del	0	0
1	106987969	106988030	61	1_106987969-61	del	0.75	7
1	106989248	106989571	323	1_106989248-323	del	1	9
1	107386813	107388403	1590	1_107386813-1590	del	0	0
1	107467185	107467489	304	1_107467185-304	del	0.979167	9
1	107520166	107520456	290	1_107520166-290	del	0.979167	9
1	107828534	107829160	626	1_107828534-626	del	0.025	0
1	107964267	107964503	236	1_107964267-236	del	0	0
1	108012521	108012821	300	1_108012521-300	del	0.98	9
1	108041085	108041401	316	1_108041085-316	del	0.979167	9
1	108072660	108072984	324	1_108072660-324	del	0	0
1	108088492	108088574	82	1_108088492-82	del	0.0416667	0
1	108110964	108111287	323	1_108110964-323	del	1	9
1	108393551	108393715	164	1_108393551-164	del	0.979167	9
1	108571310	108572535	1225	1_108571310-1225	del	0.2	2
1	108597651	108599857	2206	1_108597651-2206	del	0.195652	1
1	108871523	108871829	306	1_108871523-306	del	0.916667	9
1	108879613	108879870	257	1_108879613-257	del	0	0
1	108912581	108912925	344	1_108912581-344	del	0.869565	8
1	109083679	109083966	287	1_109083679-287	del	0.159091	1
1	109173857	109173917	60	1_109173857-60	del	0.0416667	0
1	109279282	109279580	298	1_109279282-298	del	0.543478	5
1	109522811	109523458	647	1_109522811-647	del	0	0
1	109630348	109630657	309	1_109630348-309	del	0	0
1	109646976	109647290	314	1_109646976-314	del	0	0
1	109753235	109753512	277	1_109753235-277	del	0	0
1	109754075	109754366	291	1_109754075-291	del	0.979167	9
1	109788403	109788490	87	1_109788403-87	del	1	9
1	109806202	109806292	90	1_109806202-90	del	0.979167	9
1	109930759	109930838	79	1_109930759-79	del	0.92	9
1	110042890	110042965	75	1_110042890-75	del	0	0
1	110498591	110498875	284	1_110498591-284	del	0.98	9
1	110503408	110503524	116	1_110503408-116	del	0.98	9
1	110888949	110889582	633	1_110888949-633	del	0.075	0
1	111072369	111073769	1400	1_111072369-1400	del	0.0238095	0
1	111251363	111251667	304	1_111251363-304	del	0	0
1	112053239	112053307	68	1_112053239-68	del	0	0
1	112077606	112078773	1167	1_112077606-1167	del	0.96	9
1	112293182	112293483	301	1_112293182-301	del	0.956522	9
1	112399264	112399319	55	1_112399264-55	del	0	0
1	112442606	112442944	338	1_112442606-338	del	0.98	9
1	112498484	112498794	310	1_112498484-310	del	0.0652174	0
1	112498486	112498799	313	1_112498486-313	del	0	0
1	112520316	112520607	291	1_112520316-291	del	0.98	9
1	112568541	112568766	225	1_112568541-225	del	0.96	9
1	112574754	112574914	160	1_112574754-160	del	0	0
1	112661252	112661552	300	1_112661252-300	del	0.96	9
1	112932751	112933083	332	1_112932751-332	del	0.96	9
1	113183217	113183270	53	1_113183217-53	del	0.98	9
1	113301791	113301863	72	1_113301791-72	del	0	0
1	113319376	113319637	261	1_113319376-261	del	0.282609	2
1	113412067	113412355	288	1_113412067-288	del	0.98	9
1	113479288	113479580	292	1_113479288-292	del	0	0
1	113856280	113856590	310	1_113856280-310	del	0.96	9
1	113874888	113875163	275	1_113874888-275	del	0.956522	9
1	113891233	113894908	3675	1_113891233-3675	del	0.96	9
1	113904402	113904487	85	1_113904402-85	del	0.958333	9
1	114138184	114139352	1168	1_114138184-1168	del	0.96	9
1	114405158	114405448	290	1_114405158-290	del	0.916667	9
1	114460182	114460508	326	1_114460182-326	del	0.98	9
1	114475528	114476343	815	1_114475528-815	del	0	0
1	114659181	114659500	319	1_114659181-319	del	0.96	9
1	115293953	115294241	288	1_115293953-288	del	1	9
1	115548891	115549025	134	1_115548891-134	del	0.0416667	0
1	115708615	115708671	56	1_115708615-56	del	0.891304	8
1	115744859	115745143	284	1_115744859-284	del	1	9
1	115903349	115903670	321	1_115903349-321	del	0.96	9
1	115952299	115952599	300	1_115952299-300	del	0.818182	8
1	116305846	116305951	105	1_116305846-105	del	0	0
1	116327122	116327437	315	1_116327122-315	del	0.285714	2
1	116415009	116415422	413	1_116415009-413	del	0	0
1	116694304	116694573	269	1_116694304-269	del	0.98	9
1	116735570	116735879	309	1_116735570-309	del	0.0454545	0
1	116784617	116784680	63	1_116784617-63	del	1	9
1	116914403	116914456	53	1_116914403-53	del	0.645833	6
1	116930802	116930854	52	1_116930802-52	del	0.954545	9
1	117030099	117030174	75	1_117030099-75	dup	0	0
1	117052175	117052577	402	1_117052175-402	del	0	0
1	117218711	117218778	67	1_117218711-67	del	0.96	9
1	117377284	117377566	282	1_117377284-282	del	0.96	9
1	117585808	117585877	69	1_117585808-69	del	0.214286	2
1	117697293	117697489	196	1_117697293-196	del	0.0217391	0
1	117936868	117936920	52	1_117936868-52	del	0.525	5
1	118303551	118303696	145	1_118303551-145	del	0	0
1	118402433	118402496	63	1_118402433-63	del	0.954545	9
1	118458496	118458796	300	1_118458496-300	del	0.02	0
1	118513104	118518007	4903	1_118513104-4903	del	0.0416667	0
1	119148525	119148835	310	1_119148525-310	del	1	9
1	119154706	119155026	320	1_119154706-320	del	1	9
1	119441920	119444835	2915	1_119441920-2915	del	0	0
1	119508074	119508147	73	1_119508074-73	del	0.261905	2
1	119564415	119564908	493	1_119564415-493	del	0.98	9
1	119669079	119669353	274	1_119669079-274	del	0.98	9
1	119688122	119688523	401	1_119688122-401	del	0.956522	9
1	119785875	119785983	108	1_119785875-108	del	0.956522	9
1	119848271	119848557	286	1_119848271-286	del	0.96	9
1	119880397	119880457	60	1_119880397-60	del	0	0
1	119912584	119912652	68	1_119912584-68	del	0.0238095	0
1	119962290	119962412	122	1_119962290-122	del	0.285714	2
1	120950262	120950349	87	1_120950262-87	del	0.590909	5
1	120990412	120990469	57	1_120990412-57	del	0.666667	6
1	121172893	121173184	291	1_121172893-291	del	0.363636	3
1	121267819	121268126	307	1_121267819-307	del	0.96	9
1	121863568	121864295	727	1_121863568-727	del	0	0
1	122292690	122292781	91	1_122292690-91	del	0	0
1	122312740	122320427	7687	1_122312740-7687	del	0.958333	9
1	122445358	122445649	291	1_122445358-291	del	1	9
1	122782444	122782952	508	1_122782444-508	del	0.181818	1
1	122823823	122824354	531	1_122823823-531	del	0.96	9
1	122825568	122825625	57	1_122825568-57	dup	0.954545	9
1	122975409	122975695	286	1_122975409-286	del	0.96	9
1	123158281	123158889	608	1_123158281-608	del	0.0238095	0
1	123192512	123192568	56	1_123192512-56	del	0	0
1	123705329	123705393	64	1_123705329-64	dup	0.404762	4
1	123854893	123855275	382	1_123854893-382	del	0.0217391	0
1	124680776	124680836	60	1_124680776-60	dup	0.125	1
1	124694258	124695230	972	1_124694258-972	del	1	9
1	124767543	124767664	121	1_124767543-121	del	0.96	9
1	125130810	125130862	52	1_125130810-52	del	0.0652174	0
1	125580935	125581220	285	1_125580935-285	del	0.96	9
1	125652676	125652963	287	1_125652676-287	del	0.96	9
1	125739386	125739607	221	1_125739386-221	del	0.96	9
1	125773626	125774189	563	1_125773626-563	del	0.891304	8
1	125790301	125798554	8253	1_125790301-8253	del	0.98	9
1	125826715	125827267	552	1_125826715-552	del	0	0
1	125828428	125828778	350	1_125828428-350	del	0	0
1	125903742	125904162	420	1_125903742-420	del	0	0
1	125913965	125914277	312	1_125913965-312	del	0.0434783	0
1	125969512	125970208	696	1_125969512-696	del	1	9
1	126138835	126139432	597	1_126138835-597	del	0	0
1	126308967	126309069	102	1_126308967-102	del	0.368421	3
1	126389068	126389132	64	1_126389068-64	del	1	9
1	126461087	126461368	281	1_126461087-281	del	0.96	9
1	126513969	126515107	1138	1_126513969-1138	del	0.795455	7
1	126737237	126737435	198	1_126737237-198	del	0	0
1	126886389	126886517	128	1_126886389-128	del	0	0
1	126938757	126939035	278	1_126938757-278	del	0.847826	8
1	127348077	127348369	292	1_127348077-292	del	0.916667	9
1	127349429	127349713	284	1_127349429-284	del	0.956522	9
1	127455309	127457415	2106	1_127455309-2106	del	0.98	9
1	127565785	127566416	631	1_127565785-631	del	0.96	9
1	127735651	127735976	325	1_127735651-325	del	0.96	9
1	127763893	127764021	128	1_127763893-128	del	0	0
1	127886623	127886697	74	1_127886623-74	del	0.96	9
1	128047642	128047930	288	1_128047642-288	del	0.113636	1
1	128123637	128123917	280	1_128123637-280	del	0.96	9
1	128166229	128167339	1110	1_128166229-1110	del	0	0
1	128673353	128673695	342	1_128673353-342	del	0.0714286	0
1	128916451	128916521	70	1_128916451-70	del	1	9
1	128982098	128982155	57	1_128982098-57	del	0.325	3
1	129061614	129069539	7925	1_129061614-7925	del	0	0
1	130139843	130140284	441	1_130139843-441	del	0.96	9
1	130525284	130525335	51	1_130525284-51	del	0.0416667	0
1	130770237	130770310	73	1_130770237-73	del	0.0217391	0
1	130824048	130824306	258	1_130824048-258	del	0.956522	9
1	131141276	131141462	186	1_131141276-186	del	0	0
1	131507415	131507471	56	1_131507415-56	del	0.704545	7
1	131565627	131565745	118	1_131565627-118	del	0	0
1	131678999	131679284	285	1_131678999-285	del	0.916667	9
1	132266874	132267144	270	1_132266874-270	del	0	0
1	132559640	132562033	2393	1_132559640-2393	del	0.142857	1
1	132640749	132640805	56	1_132640749-56	del	0	0
1	132671302	132673380	2078	1_132671302-2078	del	0.2	2
1	132735089	132735358	269	1_132735089-269	del	0.96	9
1	132738566	132738659	93	1_132738566-93	del	0.96	9
1	132775032	132775134	102	1_132775032-102	del	0	0
1	132993211	132993519	308	1_132993211-308	del	1	9
1	133155117	133158879	3762	1_133155117-3762	del	0.98	9
1	133206480	133206539	59	1_133206480-59	del	0.05	0
1	133504313	133504399	86	1_133504313-86	del	0	0
1	133522413	133522719	306	1_133522413-306	del	1	9
1	133530475	133530762	287	1_133530475-287	del	1	9
1	134521712	134529941	8229	1_134521712-8229	del	0.979167	9
1	134624695	134624999	304	1_134624695-304	del	0	0
1	134729688	134730004	316	1_134729688-316	del	0.98	9
1	135065399	135065499	100	1_135065399-100	dup	0.0833333	0
1	135277563	135277695	132	1_135277563-132	del	0.0416667	0
1	135521046	135521115	69	1_135521046-69	del	0.275	2
1	135527660	135527732	72	1_135527660-72	dup	0.04	0
1	136046106	136046805	699	1_136046106-699	del	1	9
1	136525389	136525628	239	1_136525389-239	del	0	0
1	136554319	136556287	1968	1_136554319-1968	del	0.075	0
1	136948929	136948983	54	1_136948929-54	dup	0.333333	3
1	136953566	136953641	75	1_136953566-75	del	0.98	9
1	137172823	137173132	309	1_137172823-309	del	0.368421	3
1	137231811	137231869	58	1_137231811-58	del	0.0208333	0
1	137648737	137648797	60	1_137648737-60	del	0.98	9
1	138220820	138222633	1813	1_138220820-1813	del	0.166667	1
1	138380218	138412150	31932	1_138380218-31932	del	0.166667	1
1	139060697	139060909	212	1_139060697-212	del	0	0
1	139358408	139358468	60	1_139358408-60	del	0	0
1	139682870	139682976	106	1_139682870-106	del	0	0
1	139914735	139914796	61	1_139914735-61	del	0.875	8
1	140002464	140002758	294	1_140002464-294	del	0.958333	9
1	140108009	140108099	90	1_140108009-90	del	0.0434783	0
1	140304237	140304357	120	1_140304237-120	del	0	0
1	140322186	140322464	278	1_140322186-278	del	1	9
1	140818574	140821518	2944	1_140818574-2944	del	0	0
1	140969584	140970660	1076	1_140969584-1076	del	0	0
1	141010621	141010741	120	1_141010621-120	del	0.96	9
1	141133729	141133990	261	1_141133729-261	del	0.98	9
1	142004422	142004503	81	1_142004422-81	del	0.3	3
1	142040106	142040449	343	1_142040106-343	del	0	0
1	142272363	142272953	590	1_142272363-590	del	0.047619	0
1	142359147	142360134	987	1_142359147-987	del	0.475	4
1	142464022	142464317	295	1_142464022-295	del	0.98	9
1	142536809	142536901	92	1_142536809-92	del	0.0416667	0
1	142541028	142556857	15829	1_142541028-15829	del	0.978261	9
1	142667786	142668061	275	1_142667786-275	del	0.98	9
1	142723178	142723238	60	1_142723178-60	del	0.978261	9
1	142764039	142764100	61	1_142764039-61	del	0	0
1	142928704	142928783	79	1_142928704-79	del	0.9	9
1	142948899	142950040	1141	1_142948899-1141	del	0.979167	9
1	143469712	143470014	302	1_143469712-302	del	1	9
1	143708090	143708187	97	1_143708090-97	del	0	0
1	143765863	143766153	290	1_143765863-290	del	1	9
1	143809398	143809912	514	1_143809398-514	del	1	9
1	144058620	144059043	423	1_144058620-423	del	0	0
1	144108343	144108409	66	1_144108343-66	del	0.98	9
1	144176673	144176759	86	1_144176673-86	del	0.142857	1
1	144382437	144382519	82	1_144382437-82	del	0.825	8
1	144413795	144415095	1300	1_144413795-1300	del	0	0
1	144451001	144451276	275	1_144451001-275	del	0	0
1	144511701	144512083	382	1_144511701-382	del	0	0
1	144694029	144694319	290	1_144694029-290	del	1	9
1	144696296	144696347	51	1_144696296-51	del	0.119048	1
1	144696466	144696552	86	1_144696466-86	del	0.98	9
1	144880713	144880992	279	1_144880713-279	del	0.175	1
1	145290398	145290459	61	1_145290398-61	del	0	0
1	145549912	145549987	75	1_145549912-75	del	0.285714	2
1	146027580	146027636	56	1_146027580-56	del	0.785714	7
1	146032075	146033582	1507	1_146032075-1507	del	0	0
1	146165147	146166239	1092	1_146165147-1092	del	0.04	0
1	146436944	146437005	61	1_146436944-61	dup	0	0
1	146500474	146500798	324	1_146500474-324	del	0.0227273	0
1	146616334	146617421	1087	1_146616334-1087	del	0	0
1	146825518	146826112	594	1_146825518-594	del	0	0
1	146868153	146868545	392	1_146868153-392	del	0	0
1	147052231	147052304	73	1_147052231-73	del	0	0
1	147202628	147202712	84	1_147202628-84	del	0.130435	1
1	147209709	147209987	278	1_147209709-278	del	0.047619	0
1	147547919	147548195	276	1_147547919-276	del	0.9375	9
1	147589177	147589453	276	1_147589177-276	del	0.880952	8
1	147709734	147709903	169	1_147709734-169	del	0	0
1	147930265	147931181	916	1_147930265-916	del	0.1	1
1	148031073	148031370	297	1_148031073-297	del	0.98	9
1	148050935	148051220	285	1_148050935-285	del	0.98	9
1	148191335	148191385	50	1_148191335-50	del	0.586957	5
1	148511057	148511132	75	1_148511057-75	del	0	0
1	148802516	148802651	135	1_148802516-135	del	0	0
1	149035067	149035118	51	1_149035067-51	del	0.96	9
1	149037073	149037346	273	1_149037073-273	del	0.96	9
1	149540872	149540959	87	1_149540872-87	del	0.0652174	0
1	149597384	149597586	202	1_149597384-202	del	0.96	9
1	149783483	149784177	694	1_149783483-694	del	0.913043	9
1	149891407	149891665	258	1_149891407-258	del	0	0
1	150139848	150139907	59	1_150139848-59	del	0.16	1
1	150319142	150319271	129	1_150319142-129	del	0.96	9
1	150561894	150561953	59	1_150561894-59	dup	0.452381	4
1	150715123	150715940	817	1_150715123-817	del	0.0217391	0
1	150739083	150739137	54	1_150739083-54	del	0.96	9
1	150831977	150832279	302	1_150831977-302	del	0.96	9
1	151124663	151124718	55	1_151124663-55	del	0.0208333	0
1	151416175	151416324	149	1_151416175-149	del	0	0
1	151662312	151662472	160	1_151662312-160	del	0	0
1	151881710	151882017	307	1_151881710-307	del	0.956522	9
1	151897600	151897902	302	1_151897600-302	del	0.98	9
1	152147396	152147998	602	1_152147396-602	del	0.075	0
1	152210171	152210393	222	1_152210171-222	del	0	0
1	152900801	152901098	297	1_152900801-297	del	0	0
1	153278171	153278463	292	1_153278171-292	del	1	9
1	153351350	153351647	297	1_153351350-297	del	1	9
1	153372418	153372715	297	1_153372418-297	del	0.895833	8
1	153423055	153423365	310	1_153423055-310	del	0.96	9
1	153758987	153759087	100	1_153758987-100	del	0.96	9
1	154216194	154218079	1885	1_154216194-1885	del	0.1	1
1	154351972	154352026	54	1_154351972-54	del	0.684211	6
1	154373972	154374387	415	1_154373972-415	del	0	0
1	154676283	154676602	319	1_154676283-319	del	0.0227273	0
1	154691958	154692237	279	1_154691958-279	del	0.96	9
1	154786083	154787515	1432	1_154786083-1432	del	0	0
1	155031933	155032231	298	1_155031933-298	del	0.717391	7
1	155171126	155171996	870	1_155171126-870	del	0	0
1	155293656	155293919	263	1_155293656-263	del	0	0
1	155301268	155302773	1505	1_155301268-1505	del	0.113636	1
1	155562614	155562922	308	1_155562614-308	del	0.236842	2
1	156177078	156177632	554	1_156177078-554	del	0.96	9
1	156321014	156321837	823	1_156321014-823	del	0	0
1	156321432	156321484	52	1_156321432-52	del	0	0
1	156464238	156464288	50	1_156464238-50	del	0	0
1	156681458	156682907	1449	1_156681458-1449	del	0.181818	1
1	156819862	156820176	314	1_156819862-314	del	0.96	9
1	156858335	156858395	60	1_156858335-60	del	0.978261	9
1	157055243	157055390	147	1_157055243-147	del	0.12	1
1	157272793	157272853	60	1_157272793-60	del	0.452381	4
1	157321007	157321061	54	1_157321007-54	del	0.0454545	0
1	157411515	157411572	57	1_157411515-57	del	0	0
1	157777674	157778266	592	1_157777674-592	del	0.96	9
1	158253666	158253738	72	1_158253666-72	del	0	0
1	158638603	158639325	722	1_158638603-722	del	0.909091	9
1	158905211	158905511	300	1_158905211-300	del	0.96	9
1	158909949	158910948	999	1_158909949-999	del	1	9
1	159137529	159137591	62	1_159137529-62	del	0.978261	9
1	159445947	159446215	268	1_159445947-268	del	0	0
1	159672664	159672967	303	1_159672664-303	del	0.98	9
1	159742534	159742838	304	1_159742534-304	del	0.4	4
1	159893273	159893327	54	1_159893273-54	del	0	0
1	160054560	160054680	120	1_160054560-120	del	0.804348	8
1	160213489	160213540	51	1_160213489-51	del	0.318182	3
1	160384184	160384472	288	1_160384184-288	del	0	0
1	160436456	160437239	783	1_160436456-783	del	0.0208333	0
1	160775077	160775172	95	1_160775077-95	del	0	0
1	160871498	160871559	61	1_160871498-61	del	0.047619	0
1	160887159	160887451	292	1_160887159-292	del	0.96	9
1	161049259	161049583	324	1_161049259-324	del	0.96	9
1	161058674	161058741	67	1_161058674-67	del	0.96	9
1	161081123	161081210	87	1_161081123-87	del	0	0
1	161135963	161136027	64	1_161135963-64	del	0.02	0
1	161239094	161239371	277	1_161239094-277	del	0.875	8
1	161381958	161382088	130	1_161381958-130	del	0	0
1	161428688	161429041	353	1_161428688-353	del	0.785714	7
1	161462499	161462574	75	1_161462499-75	del	0.0238095	0
1	161839749	161839805	56	1_161839749-56	del	0.375	3
1	161884770	161884993	223	1_161884770-223	del	0.96	9
1	161907655	161907943	288	1_161907655-288	del	0.958333	9
1	162075444	162078626	3182	1_162075444-3182	del	0.775	7
1	162152005	162152312	307	1_162152005-307	del	0.98	9
1	162325068	162325366	298	1_162325068-298	del	0.96	9
1	162404110	162405356	1246	1_162404110-1246	del	0	0
1	162877663	162877735	72	1_162877663-72	del	0.142857	1
1	162918966	162919255	289	1_162918966-289	del	0.913043	9
1	163075387	163075517	130	1_163075387-130	del	0.94	9
1	163269582	163269885	303	1_163269582-303	del	0.96	9
1	163538960	163539651	691	1_163538960-691	del	0.772727	7
1	163640634	163640955	321	1_163640634-321	del	0	0
1	163868691	163868976	285	1_163868691-285	del	0.96	9
1	163950245	163951473	1228	1_163950245-1228	del	0.391304	3
1	164244351	164244653	302	1_164244351-302	del	0.96	9
1	164254463	164255056	593	1_164254463-593	del	0.958333	9
1	164347774	164348205	431	1_164347774-431	del	0	0
1	164524948	164525236	288	1_164524948-288	del	0.909091	9
1	164798221	164798543	322	1_164798221-322	del	1	9
1	164823454	164823533	79	1_164823454-79	del	0.159091	1
1	164843931	164844639	708	1_164843931-708	del	0.4	4
1	165140472	165140786	314	1_165140472-314	del	0.96	9
1	165279198	165279485	287	1_165279198-287	del	0.96	9
1	165433324	165433648	324	1_165433324-324	del	0.96	9
1	165444243	165444952	709	1_165444243-709	del	0	0
1	165483992	165484300	308	1_165483992-308	del	0.96	9
1	165567830	165568117	287	1_165567830-287	del	0.958333	9
1	166009041	166009156	115	1_166009041-115	del	0.190476	1
1	166142315	166142699	384	1_166142315-384	del	0.98	9
1	166184186	166184474	288	1_166184186-288	del	0.98	9
1	166404296	166407059	2763	1_166404296-2763	del	0	0
1	166447026	166447333	307	1_166447026-307	del	0.289474	2
1	166960688	166960857	169	1_166960688-169	del	0.477273	4
1	166980014	166980310	296	1_166980014-296	del	1	9
1	167186790	167186862	72	1_167186790-72	del	0.98	9
1	167319347	167319403	56	1_167319347-56	del	0.96	9
1	168181886	168182207	321	1_168181886-321	del	0	0
1	168323686	168323765	79	1_168323686-79	del	0.0434783	0
1	168395309	168395905	596	1_168395309-596	del	0.225	2
1	168396251	168398215	1964	1_168396251-1964	del	0.25	2
1	168532630	168533260	630	1_168532630-630	del	0	0
1	168690707	168691016	309	1_168690707-309	del	0.958333	9
1	168729674	168729947	273	1_168729674-273	del	0.92	9
1	168956949	168957267	318	1_168956949-318	del	0.0416667	0
1	169018954	169019249	295	1_169018954-295	del	0.916667	9
1	169332172	169332243	71	1_169332172-71	del	0.636364	6
1	169544006	169544387	381	1_169544006-381	del	0	0
1	169664757	169665066	309	1_169664757-309	del	0.979167	9
1	169669488	169669542	54	1_169669488-54	dup	0.479167	4
1	169736892	169736966	74	1_169736892-74	del	0.395833	3
1	169976336	169976623	287	1_169976336-287	del	0.425	4
1	170227832	170227923	91	1_170227832-91	del	0	0
1	170411545	170411605	60	1_170411545-60	del	0	0
1	170491508	170491574	66	1_170491508-66	del	0.958333	9
1	170500732	170501049	317	1_170500732-317	del	0	0
1	170639746	170639923	177	1_170639746-177	del	0.119048	1
1	170715832	170716149	317	1_170715832-317	del	0.0434783	0
1	170839945	170840017	72	1_170839945-72	del	0	0
1	170861872	170862070	198	1_170861872-198	del	0	0
1	170924885	170924945	60	1_170924885-60	del	0	0
1	171078262	171078570	308	1_171078262-308	del	0.958333	9
1	171155052	171155133	81	1_171155052-81	del	0.0869565	0
1	171299427	171299599	172	1_171299427-172	del	0	0
1	171382580	171382672	92	1_171382580-92	dup	0.0454545	0
1	171860090	171860352	262	1_171860090-262	del	0.94	9
1	172002217	172002298	81	1_172002217-81	del	0.636364	6
1	172042159	172042251	92	1_172042159-92	dup	0.02	0
1	172340306	172340445	139	1_172340306-139	del	0.0208333	0
1	173062271	173062357	86	1_173062271-86	del	0	0
1	173098364	173098838	474	1_173098364-474	del	0	0
1	173389422	173389617	195	1_173389422-195	del	0.833333	8
1	173430247	173430958	711	1_173430247-711	del	0.0434783	0
1	173479225	173479325	100	1_173479225-100	del	0.92	9
1	173543267	173543350	83	1_173543267-83	del	1	9
1	174087041	174087370	329	1_174087041-329	del	0.357143	3
1	174178217	174178431	214	1_174178217-214	del	0	0
1	174184107	174184214	107	1_174184107-107	del	0.404762	4
1	174228633	174228969	336	1_174228633-336	del	0.238095	2
1	174249964	174250461	497	1_174249964-497	del	0	0
1	174452080	174454999	2919	1_174452080-2919	del	0.979167	9
1	174611399	174611508	109	1_174611399-109	del	0.979167	9
1	174670870	174670935	65	1_174670870-65	dup	0.238095	2
1	174887004	174887271	267	1_174887004-267	del	0	0
1	175251791	175251860	69	1_175251791-69	del	1	9
1	175467553	175468356	803	1_175467553-803	del	0.409091	4
1	175653988	175654131	143	1_175653988-143	del	0	0
1	175673050	175673136	86	1_175673050-86	del	0.404762	4
1	175758105	175758161	56	1_175758105-56	del	0.0416667	0
1	175934030	175934322	292	1_175934030-292	del	0	0
1	176045200	176047136	1936	1_176045200-1936	del	0.190476	1
1	176404427	176404723	296	1_176404427-296	del	0.76087	7
1	176483044	176483615	571	1_176483044-571	del	0.0454545	0
1	176501170	176501257	87	1_176501170-87	del	0.0208333	0
1	176577021	176584132	7111	1_176577021-7111	del	0.0714286	0
1	176640506	176640808	302	1_176640506-302	del	0.479167	4
1	176700800	176703263	2463	1_176700800-2463	del	0.0208333	0
1	176736079	176740476	4397	1_176736079-4397	del	0.227273	2
1	177036772	177036863	91	1_177036772-91	dup	0.190476	1
1	177432274	177432345	71	1_177432274-71	del	0.891304	8
1	177489058	177489150	92	1_177489058-92	del	0.0625	0
1	178075692	178075993	301	1_178075692-301	del	0.94	9
1	178359046	178366322	7276	1_178359046-7276	del	0.0208333	0
1	178489334	178490921	1587	1_178489334-1587	del	0.06	0
1	178544611	178544875	264	1_178544611-264	del	0.0208333	0
1	178635174	178635499	325	1_178635174-325	del	1	9
1	178759619	178759684	65	1_178759619-65	del	0	0
1	178819855	178819985	130	1_178819855-130	del	0.978261	9
1	178975457	178975756	299	1_178975457-299	del	0.94	9
1	179008348	179008653	305	1_179008348-305	del	0.98	9
1	179057667	179059402	1735	1_179057667-1735	del	0.434783	4
1	179237449	179237500	51	1_179237449-51	del	0.75	7
1	179591965	179592040	75	1_179591965-75	del	0.92	9
1	179910417	179910471	54	1_179910417-54	del	0	0
1	180411540	180411845	305	1_180411540-305	del	0	0
1	180482855	180483149	294	1_180482855-294	del	0.210526	2
1	180540890	180541177	287	1_180540890-287	del	1	9
1	180649425	180649530	105	1_180649425-105	del	0.0416667	0
1	181391910	181391968	58	1_181391910-58	del	0.979167	9
1	181475377	181475856	479	1_181475377-479	del	0.977273	9
1	181636957	181637291	334	1_181636957-334	del	0.96	9
1	181830387	181831031	644	1_181830387-644	del	0.0238095	0
1	181892005	181892062	57	1_181892005-57	del	0.956522	9
1	181933697	181937107	3410	1_181933697-3410	del	0.181818	1
1	182349724	182349783	59	1_182349724-59	del	0.96	9
1	182428111	182428382	271	1_182428111-271	del	0	0
1	182485021	182485394	373	1_182485021-373	del	0.96	9
1	182508403	182508691	288	1_182508403-288	del	1	9
1	182880923	182881272	349	1_182880923-349	del	0	0
1	183005531	183005834	303	1_183005531-303	del	0.431818	4
1	183471484	183471542	58	1_183471484-58	del	0.217391	2
1	183812695	183812999	304	1_183812695-304	del	0	0
1	184040037	184040547	510	1_184040037-510	del	0	0
1	184040808	184040883	75	1_184040808-75	del	0.785714	7
1	184157182	184157489	307	1_184157182-307	del	0.96	9
1	184297888	184297948	60	1_184297888-60	del	0.979167	9
1	184408042	184408107	65	1_184408042-65	dup	0.97619	9
1	184420993	184421069	76	1_184420993-76	del	0	0
1	184783963	184784257	294	1_184783963-294	del	0	0
1	184927510	184927805	295	1_184927510-295	del	0.96	9
1	184944727	184945014	287	1_184944727-287	del	1	9
1	185154527	185154591	64	1_185154527-64	dup	0.571429	5
1	185214519	185214583	64	1_185214519-64	del	1	9
1	185295150	185295437	287	1_185295150-287	del	0.934783	9
1	185300260	185300584	324	1_185300260-324	del	0.954545	9
1	185452735	185453137	402	1_185452735-402	del	0	0
1	185568774	185568974	200	1_185568774-200	del	0.958333	9
1	185666352	185666618	266	1_185666352-266	del	0.275	2
1	185674204	185674264	60	1_185674204-60	dup	0.421053	4
1	185705748	185706066	318	1_185705748-318	del	0.775	7
1	185840147	185840208	61	1_185840147-61	del	0.0416667	0
1	185864166	185864506	340	1_185864166-340	del	0.958333	9
1	185976012	185976092	80	1_185976012-80	del	0.58	5
1	185992476	185992834	358	1_185992476-358	del	0.96	9
1	186214984	186215283	299	1_186214984-299	del	0.96	9
1	186628103	186629776	1673	1_186628103-1673	del	0.340909	3
1	187297021	187297232	211	1_187297021-211	del	0	0
1	187308255	187308306	51	1_187308255-51	del	0.522727	5
1	187354604	187357812	3208	1_187354604-3208	del	0.075	0
1	187357915	187357995	80	1_187357915-80	del	0.0434783	0
1	187358064	187361006	2942	1_187358064-2942	del	0.0227273	0
1	187369213	187369530	317	1_187369213-317	del	0.166667	1
1	187370046	187370434	388	1_187370046-388	del	0.0833333	0
1	188219107	188220290	1183	1_188219107-1183	del	0.9375	9
1	188424542	188424667	125	1_188424542-125	del	0	0
1	189015926	189015991	65	1_189015926-65	del	0	0
1	189354297	189363236	8939	1_189354297-8939	del	0	0
1	189515730	189515805	75	1_189515730-75	del	0.863636	8
1	189870370	189870428	58	1_189870370-58	del	0	0
1	190424899	190425611	712	1_190424899-712	del	0.0434783	0
1	190482513	190482704	191	1_190482513-191	del	0	0
1	191148094	191155795	7701	1_191148094-7701	del	0.98	9
1	191269512	191269636	124	1_191269512-124	del	0.340909	3
1	191320293	191320343	50	1_191320293-50	del	0.25	2
1	191720303	191721074	771	1_191720303-771	del	0.0217391	0
1	192340732	192340787	55	1_192340732-55	dup	0.02	0
1	194090904	194091186	282	1_194090904-282	del	0.9	9
1	194092937	194093664	727	1_194092937-727	del	0.854167	8
1	194148300	194153757	5457	1_194148300-5457	del	0.02	0
1	194465788	194465955	167	1_194465788-167	del	0.977273	9
1	194481705	194483827	2122	1_194481705-2122	del	0	0
1	194539257	194539327	70	1_194539257-70	del	1	9
1	194740203	194740256	53	1_194740203-53	del	0	0
1	194824549	194825002	453	1_194824549-453	del	0	0
1	194964095	194964282	187	1_194964095-187	del	0.02	0
1	194977264	194977568	304	1_194977264-304	del	0.9375	9
1	195124439	195125042	603	1_195124439-603	del	0.96	9
1	195306096	195306166	70	1_195306096-70	del	0.96	9
1	195315485	195315537	52	1_195315485-52	del	0.96	9
1	195364239	195364549	310	1_195364239-310	del	0.96	9
1	195419853	195419909	56	1_195419853-56	del	0	0
1	195546492	195547441	949	1_195546492-949	del	0.96	9
1	195872683	195872973	290	1_195872683-290	del	0.94	9
1	195976408	195976462	54	1_195976408-54	del	0.96	9
1	196131907	196132220	313	1_196131907-313	del	0.409091	4
1	196558925	196559101	176	1_196558925-176	del	0.96	9
1	196736031	196736317	286	1_196736031-286	del	0.97619	9
1	196774642	196774914	272	1_196774642-272	del	0.913043	9
1	196777292	196779781	2489	1_196777292-2489	del	0	0
1	196877351	196877427	76	1_196877351-76	del	0	0
1	197341839	197341984	145	1_197341839-145	del	0.958333	9
1	197434802	197434858	56	1_197434802-56	del	0.0217391	0
1	197761749	197761805	56	1_197761749-56	del	0	0
1	198501912	198501970	58	1_198501912-58	del	0.96	9
1	198739923	198740219	296	1_198739923-296	del	0.96	9
1	199043629	199043690	61	1_199043629-61	del	0.0208333	0
1	199304126	199304895	769	1_199304126-769	del	0	0
1	199448538	199448813	275	1_199448538-275	del	0.770833	7
1	199459194	199459311	117	1_199459194-117	del	0.76087	7
1	199474121	199480456	6335	1_199474121-6335	del	0.8	8
1	199910967	199911102	135	1_199910967-135	del	0	0
1	200171560	200172174	614	1_200171560-614	del	0.92	9
1	200176073	200181888	5815	1_200176073-5815	del	0.96	9
1	200197842	200198687	845	1_200197842-845	del	0.92	9
1	200364744	200365458	714	1_200364744-714	del	0.0217391	0
1	200483672	200485025	1353	1_200483672-1353	del	0.92	9
1	201091408	201091709	301	1_201091408-301	del	0.0238095	0
1	201351329	201351635	306	1_201351329-306	del	0.96	9
1	201534086	201534140	54	1_201534086-54	del	0.0217391	0
1	201790009	201812484	22475	1_201790009-22475	del	0.0238095	0
1	202439006	202439308	302	1_202439006-302	del	0	0
1	202703946	202705838	1892	1_202703946-1892	del	0.105263	1
1	202761371	202761646	275	1_202761371-275	del	0.130435	1
1	203015694	203017876	2182	1_203015694-2182	del	0.5	5
1	203084612	203084911	299	1_203084612-299	del	0.0625	0
1	203173737	203174530	793	1_203173737-793	del	0.0909091	0
1	203242856	203242975	119	1_203242856-119	del	0.96	9
1	203254994	203255274	280	1_203254994-280	del	0.96	9
1	203418807	203419551	744	1_203418807-744	del	0	0
1	203519708	203521286	1578	1_203519708-1578	del	0.636364	6
1	203668236	203669494	1258	1_203668236-1258	del	0	0
1	203689365	203689642	277	1_203689365-277	del	0.65	6
1	203935505	203935796	291	1_203935505-291	del	0.96	9
1	203940328	203940603	275	1_203940328-275	del	0.25	2
1	204609888	204610220	332	1_204609888-332	del	0.0625	0
1	204641187	204641485	298	1_204641187-298	del	0.9375	9
1	204659136	204659656	520	1_204659136-520	del	0.96	9
1	204829387	204829673	286	1_204829387-286	del	0.98	9
1	204987423	204987705	282	1_204987423-282	del	0.96	9
1	205118237	205119270	1033	1_205118237-1033	del	0.131579	1
1	205181551	205181601	50	1_205181551-50	del	0.0625	0
1	205195247	205195534	287	1_205195247-287	del	0.681818	6
1	205360641	205361002	361	1_205360641-361	del	0.190476	1
1	205401353	205401697	344	1_205401353-344	del	0.98	9
1	205493424	205493480	56	1_205493424-56	del	0.956522	9
1	205547916	205548006	90	1_205547916-90	del	1	9
1	205561805	205562073	268	1_205561805-268	del	0.175	1
1	205733696	205733772	76	1_205733696-76	del	0.0714286	0
1	206235813	206235864	51	1_206235813-51	del	0	0
1	206236577	206236634	57	1_206236577-57	dup	0	0
1	206335018	206335102	84	1_206335018-84	del	0	0
1	206410036	206410586	550	1_206410036-550	del	0.782609	7
1	206460280	206460439	159	1_206460280-159	del	0	0
1	206510906	206511362	456	1_206510906-456	del	0.96	9
1	206635989	206636040	51	1_206635989-51	del	0.318182	3
1	206977436	206977491	55	1_206977436-55	del	0.761905	7
1	207020663	207020717	54	1_207020663-54	del	0	0
1	207238815	207239150	335	1_207238815-335	del	0.0909091	0
1	207465673	207465732	59	1_207465673-59	del	0.204545	2
1	207582061	207582373	312	1_207582061-312	del	1	9
1	207591521	207591828	307	1_207591521-307	del	0.98	9
1	207771565	207771621	56	1_207771565-56	del	0	0
1	207793011	207793318	307	1_207793011-307	del	0	0
1	207877015	207881550	4535	1_207877015-4535	del	0	0
1	207896219	207896562	343	1_207896219-343	del	0.958333	9
1	207901543	207901851	308	1_207901543-308	del	0.02	0
1	208511651	208511842	191	1_208511651-191	del	0	0
1	209241526	209241607	81	1_209241526-81	del	0.02	0
1	209517925	209518000	75	1_209517925-75	dup	1	9
1	209552107	209571707	19600	1_209552107-19600	del	0.0217391	0
1	209631072	209631348	276	1_209631072-276	del	0.979167	9
1	209692326	209692620	294	1_209692326-294	del	0.96	9
1	210019373	210019430	57	1_210019373-57	del	0.954545	9
1	210215247	210215670	423	1_210215247-423	del	1	9
1	210365966	210366166	200	1_210365966-200	del	0	0
1	210372727	210373037	310	1_210372727-310	del	0.978261	9
1	210418278	210418370	92	1_210418278-92	del	0.979167	9
1	210459561	210459847	286	1_210459561-286	del	0.782609	7
1	210593077	210593135	58	1_210593077-58	dup	0.25	2
1	210829643	210829699	56	1_210829643-56	del	0.690476	6
1	210899950	210900729	779	1_210899950-779	del	0	0
1	210932386	210933045	659	1_210932386-659	del	0.214286	2
1	210937744	210938045	301	1_210937744-301	del	0.979167	9
1	211023347	211023404	57	1_211023347-57	del	0.92	9
1	211030638	211035629	4991	1_211030638-4991	del	0.0208333	0
1	211145522	211146317	795	1_211145522-795	del	0.979167	9
1	211336367	211336669	302	1_211336367-302	del	0.98	9
1	211452486	211452758	272	1_211452486-272	del	0.98	9
1	211491245	211491299	54	1_211491245-54	del	0.727273	7
1	211599492	211599679	187	1_211599492-187	del	0	0
1	211638807	211638870	63	1_211638807-63	del	0.8	8
1	212135522	212136110	588	1_212135522-588	del	0.047619	0
1	212258837	212259082	245	1_212258837-245	del	0.0238095	0
1	212315979	212316068	89	1_212315979-89	del	0.0227273	0
1	213059728	213059801	73	1_213059728-73	del	1	9
1	213203797	213205224	1427	1_213203797-1427	del	0	0
1	213383711	213383766	55	1_213383711-55	del	0.119048	1
1	213450338	213450408	70	1_213450338-70	del	0.130435	1
1	213591277	213592840	1563	1_213591277-1563	del	0	0
1	213735660	213735989	329	1_213735660-329	del	0.825	8
1	213850772	213850824	52	1_213850772-52	dup	0.886364	8
1	213912961	213913014	53	1_213912961-53	dup	0.934783	9
1	214016584	214016859	275	1_214016584-275	del	1	9
1	214593376	214593446	70	1_214593376-70	dup	0	0
1	214675018	214675270	252	1_214675018-252	del	0.0217391	0
1	214800262	214820964	20702	1_214800262-20702	del	0	0
1	214962185	214970452	8267	1_214962185-8267	del	0.98	9
1	215020891	215021215	324	1_215020891-324	del	0.642857	6
1	215262158	215262215	57	1_215262158-57	del	0	0
1	215297346	215649085	351739	1_215297346-351739	del	0.0416667	0
1	215495023	215495349	326	1_215495023-326	del	0.978261	9
1	215640749	215640971	222	1_215640749-222	del	0.047619	0
1	215828986	215832502	3516	1_215828986-3516	del	0.4	4
1	215886627	215886828	201	1_215886627-201	del	0	0
1	215901356	215901520	164	1_215901356-164	del	0.475	4
1	216507028	216507181	153	1_216507028-153	del	0.75	7
1	216654826	216655084	258	1_216654826-258	del	0.772727	7
1	216670425	216670648	223	1_216670425-223	del	0	0
1	216717272	216717583	311	1_216717272-311	del	0	0
1	216723030	216723103	73	1_216723030-73	del	0	0
1	216863389	216863678	289	1_216863389-289	del	0.375	3
1	216985569	216985649	80	1_216985569-80	del	0	0
1	217005805	217006268	463	1_217005805-463	del	0	0
1	217175576	217175643	67	1_217175576-67	del	0.0416667	0
1	217595007	217595081	74	1_217595007-74	del	0	0
1	217858459	217858764	305	1_217858459-305	del	0.809524	8
1	218111046	218111131	85	1_218111046-85	dup	0.0208333	0
1	218530255	218530308	53	1_218530255-53	del	0.181818	1
1	218547855	220566568	2018713	1_218547855-2018713	del	0.119048	1
1	218841736	218841909	173	1_218841736-173	del	0	0
1	218996700	218998105	1405	1_218996700-1405	del	0	0
1	219007756	219007848	92	1_219007756-92	dup	0	0
1	219510407	219510458	51	1_219510407-51	del	0	0
1	219553521	219553587	66	1_219553521-66	del	0	0
1	220172725	220172998	273	1_220172725-273	del	0	0
1	220571054	220571126	72	1_220571054-72	dup	0.0208333	0
1	220646554	220646657	103	1_220646554-103	del	0	0
1	220857509	220857812	303	1_220857509-303	del	0	0
1	220986026	220986331	305	1_220986026-305	del	0.0454545	0
1	221037450	221037723	273	1_221037450-273	del	0.98	9
1	221137590	221137867	277	1_221137590-277	del	1	9
1	221138918	221138988	70	1_221138918-70	del	0.173913	1
1	221149561	221149727	166	1_221149561-166	del	0.979167	9
1	221171402	221171674	272	1_221171402-272	del	1	9
1	221336978	221337209	231	1_221336978-231	del	1	9
1	221560520	221564612	4092	1_221560520-4092	del	0.0909091	0
1	221768110	221768818	708	1_221768110-708	del	0.98	9
1	221864847	221865129	282	1_221864847-282	del	0	0
1	221950534	221950826	292	1_221950534-292	del	0.309524	3
1	221994136	221994188	52	1_221994136-52	del	0	0
1	222024234	222026451	2217	1_222024234-2217	del	0	0
1	222072159	222072434	275	1_222072159-275	del	0	0
1	222077852	222078786	934	1_222077852-934	del	0	0
1	222602801	222602862	61	1_222602801-61	del	0	0
1	222677600	222677745	145	1_222677600-145	del	0.175	1
1	222774200	222774304	104	1_222774200-104	del	0	0
1	222842384	222842437	53	1_222842384-53	del	0	0
1	222878334	222878635	301	1_222878334-301	del	0	0
1	223154618	223154688	70	1_223154618-70	del	0.23913	2
1	223274387	223274667	280	1_223274387-280	del	0	0
1	223524718	223525036	318	1_223524718-318	del	0.025	0
1	223527113	223527228	115	1_223527113-115	del	0	0
1	223760152	223760238	86	1_223760152-86	del	0	0
1	223910865	223913718	2853	1_223910865-2853	del	0.263158	2
1	223982294	223982466	172	1_223982294-172	del	0	0
1	224915301	224915492	191	1_224915301-191	del	0.0217391	0
1	225104536	225104598	62	1_225104536-62	del	0.96	9
1	225338883	225339630	747	1_225338883-747	del	0.125	1
1	225701673	225701769	96	1_225701673-96	del	0	0
1	226121819	226122137	318	1_226121819-318	del	0.96	9
1	226305023	226305077	54	1_226305023-54	del	0.94	9
1	226775816	226775870	54	1_226775816-54	del	0	0
1	227097782	227100438	2656	1_227097782-2656	del	0.2	2
1	227340584	227340690	106	1_227340584-106	del	0.909091	9
1	227430615	227431190	575	1_227430615-575	del	0.791667	7
1	227562348	227562820	472	1_227562348-472	del	0.0869565	0
1	227820714	227820808	94	1_227820714-94	del	0	0
1	227858287	227858395	108	1_227858287-108	del	0	0
1	227868657	227868844	187	1_227868657-187	del	0.0416667	0
1	227908387	227908452	65	1_227908387-65	del	0	0
1	228138040	228138103	63	1_228138040-63	del	0.785714	7
1	228504556	228505025	469	1_228504556-469	del	0.76087	7
1	228550718	228550846	128	1_228550718-128	del	0	0
1	228573358	228573666	308	1_228573358-308	del	0.0238095	0
1	228937748	228938015	267	1_228937748-267	del	0.0714286	0
1	228954152	228954220	68	1_228954152-68	del	0.0526316	0
1	229192144	229192194	50	1_229192144-50	del	0.217391	2
1	229420898	229420951	53	1_229420898-53	dup	0	0
1	229793161	229793363	202	1_229793161-202	del	0.02	0
1	229937012	229941840	4828	1_229937012-4828	del	0.309524	3
1	230038975	230039038	63	1_230038975-63	del	0.0434783	0
1	230040965	230041033	68	1_230040965-68	del	0.0217391	0
1	230396788	230397102	314	1_230396788-314	del	0	0
1	230526071	230526359	288	1_230526071-288	del	0.0208333	0
1	230628251	230628544	293	1_230628251-293	del	0	0
1	231049515	231049806	291	1_231049515-291	del	0.04	0
1	231095353	231095654	301	1_231095353-301	del	1	9
1	231110512	231110831	319	1_231110512-319	del	1	9
1	231153220	231153529	309	1_231153220-309	del	0.0238095	0
1	231159105	231159404	299	1_231159105-299	del	0	0
1	231192442	231193131	689	1_231192442-689	del	0.0217391	0
1	231208292	231208602	310	1_231208292-310	del	0	0
1	231432832	231433063	231	1_231432832-231	del	0.333333	3
1	231812049	231815347	3298	1_231812049-3298	del	0	0
1	231812799	231813328	529	1_231812799-529	del	0.818182	8
1	231850221	231850280	59	1_231850221-59	del	0.642857	6
1	232578039	232578138	99	1_232578039-99	del	0	0
1	233197397	233201088	3691	1_233197397-3691	del	0.833333	8
1	233417383	233418079	696	1_233417383-696	del	0	0
1	233531814	233532870	1056	1_233531814-1056	del	0	0
1	233784649	233784704	55	1_233784649-55	del	0.227273	2
1	234726956	234734275	7319	1_234726956-7319	del	0.98	9
1	234894867	234895392	525	1_234894867-525	del	0.159091	1
1	234902750	234902828	78	1_234902750-78	del	0.0909091	0
1	235163010	235163065	55	1_235163010-55	del	0.227273	2
1	235166048	235166135	87	1_235166048-87	del	0.0208333	0
1	235611278	235611981	703	1_235611278-703	del	0.159091	1
1	236015432	236015748	316	1_236015432-316	del	0.98	9
1	236586278	236588070	1792	1_236586278-1792	del	0.175	1
1	236816170	236816488	318	1_236816170-318	del	0	0
1	236905672	236905842	170	1_236905672-170	del	0.0208333	0
1	236946569	236946636	67	1_236946569-67	del	0.956522	9
1	236962082	236962373	291	1_236962082-291	del	0.0416667	0
1	237268083	237268400	317	1_237268083-317	del	0.9	9
1	237324824	237327969	3145	1_237324824-3145	del	0.857143	8
1	237329081	237329364	283	1_237329081-283	del	0.16	1
1	237426943	237427108	165	1_237426943-165	del	0.125	1
1	237570867	237570933	66	1_237570867-66	del	0.166667	1
1	238006147	238006471	324	1_238006147-324	del	0	0
1	238086866	238088557	1691	1_238086866-1691	del	0.131579	1
1	238089792	238089852	60	1_238089792-60	del	0.979167	9
1	238443685	238444020	335	1_238443685-335	del	1	9
1	238469532	238469818	286	1_238469532-286	del	1	9
1	239137478	239137570	92	1_239137478-92	del	1	9
1	239164621	239164676	55	1_239164621-55	del	0.190476	1
1	239206412	239206696	284	1_239206412-284	del	0.0227273	0
1	239266309	239266384	75	1_239266309-75	del	0.98	9
1	239275745	239278086	2341	1_239275745-2341	del	0.9375	9
1	239448839	239451800	2961	1_239448839-2961	del	0.0208333	0
1	239540346	239540659	313	1_239540346-313	del	0.0217391	0
1	239586901	239587204	303	1_239586901-303	del	0.25	2
1	240002103	240002155	52	1_240002103-52	del	0.131579	1
1	240027529	240027589	60	1_240027529-60	del	0.130435	1
1	240058976	240059056	80	1_240058976-80	del	0.782609	7
1	240090493	240090545	52	1_240090493-52	del	1	9
1	240642597	240642873	276	1_240642597-276	del	0.809524	8
1	241388668	241388947	279	1_241388668-279	del	0.98	9
1	241390026	241390335	309	1_241390026-309	del	0.979167	9
1	241395780	241396069	289	1_241395780-289	del	0.98	9
1	241546912	241546972	60	1_241546912-60	dup	0.395833	3
1	241731580	241731635	55	1_241731580-55	del	0.142857	1
1	241976475	241976581	106	1_241976475-106	del	1	9
1	241980167	241980222	55	1_241980167-55	del	1	9
1	242038620	242038703	83	1_242038620-83	del	0	0
1	242144810	242145939	1129	1_242144810-1129	del	0.0217391	0
1	242238493	242238786	293	1_242238493-293	del	1	9
1	242406617	242408341	1724	1_242406617-1724	del	0	0
1	242495993	242496934	941	1_242495993-941	del	0.833333	8
1	242773087	242773388	301	1_242773087-301	del	0.818182	8
1	243181959	243182213	254	1_243181959-254	del	0	0
1	243675731	243675865	134	1_243675731-134	del	0	0
1	243694848	243694931	83	1_243694848-83	del	0.380952	3
1	243866981	243867392	411	1_243866981-411	del	0.108696	1
1	243964458	243964761	303	1_243964458-303	del	0.847826	8
1	243982175	243985891	3716	1_243982175-3716	del	0	0
1	243984626	243984680	54	1_243984626-54	del	0.9375	9
1	244018426	244019894	1468	1_244018426-1468	del	0	0
1	244090942	244091366	424	1_244090942-424	del	1	9
1	244171202	244172534	1332	1_244171202-1332	del	0.0227273	0
1	244294916	244294994	78	1_244294916-78	del	0.785714	7
1	244316527	244316597	70	1_244316527-70	del	0.04	0
1	244531148	244531226	78	1_244531148-78	del	0.0416667	0
1	244608450	244611137	2687	1_244608450-2687	del	0.159091	1
1	244732541	244732625	84	1_244732541-84	del	0.630435	6
1	245040398	245040448	50	1_245040398-50	del	0.413043	4
1	245080340	245080632	292	1_245080340-292	del	0.826087	8
1	245108565	245108965	400	1_245108565-400	del	0	0
1	245170321	245174376	4055	1_245170321-4055	del	0.772727	7
1	245178376	245178452	76	1_245178376-76	del	0.772727	7
1	245269881	245270026	145	1_245269881-145	del	0.0208333	0
1	245421521	245421728	207	1_245421521-207	del	0	0
1	245447043	245447099	56	1_245447043-56	del	0.954545	9
1	245450583	245450862	279	1_245450583-279	del	0.954545	9
1	245712732	245712793	61	1_245712732-61	del	0	0
1	245760798	245761198	400	1_245760798-400	del	0	0
1	245811287	245816082	4795	1_245811287-4795	del	0.0652174	0
1	245937363	245937656	293	1_245937363-293	del	0	0
1	245976602	245978199	1597	1_245976602-1597	del	0	0
1	246078128	246078245	117	1_246078128-117	del	0.825	8
1	246132670	246132977	307	1_246132670-307	del	0.772727	7
1	246155889	246156211	322	1_246155889-322	del	0.913043	9
1	246216936	246217153	217	1_246216936-217	del	0	0
1	246314294	246314353	59	1_246314294-59	del	0.136364	1
1	246476052	246476254	202	1_246476052-202	del	0.772727	7
1	246536058	246536163	105	1_246536058-105	del	0.0434783	0
1	246695233	246695657	424	1_246695233-424	del	0.9	9
1	246747316	246747901	585	1_246747316-585	del	0.159091	1
1	246940232	246940515	283	1_246940232-283	del	0	0
1	246963035	246963323	288	1_246963035-288	del	0.979167	9
1	246966256	246966556	300	1_246966256-300	del	0.98	9
1	247146642	247146936	294	1_247146642-294	del	0.595238	5
1	247278173	247278450	277	1_247278173-277	del	0.818182	8
1	247412024	247412327	303	1_247412024-303	del	0	0
1	247546566	247546762	196	1_247546566-196	del	0.0909091	0
1	247572049	247572349	300	1_247572049-300	del	0.75	7
1	247615616	247616798	1182	1_247615616-1182	del	0	0
1	247874867	247876830	1963	1_247874867-1963	del	0	0
1	248045596	248045779	183	1_248045596-183	del	0.5	5
1	248193836	248194131	295	1_248193836-295	del	0.590909	5
1	248286398	248286813	415	1_248286398-415	del	0.0227273	0
1	248303131	248304949	1818	1_248303131-1818	del	0.795455	7
1	248584844	248584916	72	1_248584844-72	del	0.428571	4
1	248798537	248798593	56	1_248798537-56	del	0.0227273	0
1	248838040	248838333	293	1_248838040-293	del	0.979167	9
1	248861116	248861428	312	1_248861116-312	del	0.9375	9
1	248918805	248919657	852	1_248918805-852	del	0.131579	1
1	249115756	249115908	152	1_249115756-152	del	0	0
1	249159637	249159938	301	1_249159637-301	del	0.075	0
1	249581721	249584208	2487	1_249581721-2487	del	0.214286	2
1	249822446	249822548	102	1_249822446-102	del	0.125	1
1	249829218	249829515	297	1_249829218-297	del	0.543478	5
1	249967407	249967718	311	1_249967407-311	del	0.98	9
1	250002574	250005202	2628	1_250002574-2628	del	0.0217391	0
1	250041788	250042248	460	1_250041788-460	del	0.94	9
1	250132182	250132236	54	1_250132182-54	dup	0.47619	4
1	250214541	250214835	294	1_250214541-294	del	0.979167	9
1	250293146	250293229	83	1_250293146-83	del	0.0416667	0
1	250951344	250951397	53	1_250951344-53	del	0.886364	8
1	251005554	251006878	1324	1_251005554-1324	del	0.98	9
1	251032665	251032720	55	1_251032665-55	del	0.0789474	0
1	251209732	251209783	51	1_251209732-51	del	0.9375	9
1	251249438	251250823	1385	1_251249438-1385	del	0.979167	9
1	251285510	251285563	53	1_251285510-53	del	0.595238	5
1	251326034	251326194	160	1_251326034-160	del	0	0
1	251504413	251504466	53	1_251504413-53	del	0.0681818	0
1	251575116	251575200	84	1_251575116-84	del	0.0208333	0
1	251800096	251800692	596	1_251800096-596	del	0.238095	2
1	251957150	251957204	54	1_251957150-54	del	1	9
1	252061487	252061554	67	1_252061487-67	del	0	0
1	252154232	252154523	291	1_252154232-291	del	0.96	9
1	252230236	252230408	172	1_252230236-172	del	0	0
1	252299602	252299884	282	1_252299602-282	del	0.809524	8
1	252539663	252539950	287	1_252539663-287	del	0.979167	9
1	252558807	252558876	69	1_252558807-69	del	0.75	7
1	252617318	252617383	65	1_252617318-65	del	0.979167	9
1	252861183	252863336	2153	1_252861183-2153	del	1	9
1	252959660	252962839	3179	1_252959660-3179	del	0.0208333	0
1	252977484	252977567	83	1_252977484-83	del	0.729167	7
1	253109139	253109426	287	1_253109139-287	del	1	9
1	253142727	253143008	281	1_253142727-281	del	1	9
1	253199034	253199923	889	1_253199034-889	del	0	0
1	253233082	253233407	325	1_253233082-325	del	1	9
1	253300717	253300990	273	1_253300717-273	del	0.2	2
1	253447579	253447952	373	1_253447579-373	del	0.0208333	0
1	253541213	253541323	110	1_253541213-110	del	0.1	1
1	253567614	253567674	60	1_253567614-60	del	0	0
1	253584497	253584913	416	1_253584497-416	del	0.119048	1
1	253607211	253607269	58	1_253607211-58	del	0.5	5
1	253854229	253854555	326	1_253854229-326	del	0.0208333	0
1	253883589	253883660	71	1_253883589-71	del	0.309524	3
1	253971451	253971703	252	1_253971451-252	del	0	0
1	253989926	253990203	277	1_253989926-277	del	0.681818	6
1	254042243	254042533	290	1_254042243-290	del	0.0227273	0
1	254256783	254257060	277	1_254256783-277	del	0.978261	9
1	254597558	254597835	277	1_254597558-277	del	0.277778	2
1	254600592	254601300	708	1_254600592-708	del	0	0
1	254602135	254602318	183	1_254602135-183	del	0	0
1	254756985	254757280	295	1_254756985-295	del	0.15	1
1	254804171	254804226	55	1_254804171-55	del	0.98	9
1	254880438	254880649	211	1_254880438-211	del	0.325	3
1	254948547	254948613	66	1_254948547-66	del	0.119048	1
1	254980502	254980553	51	1_254980502-51	del	0.521739	5
1	255057465	255057935	470	1_255057465-470	del	0.217391	2
1	255242222	255243354	1132	1_255242222-1132	del	0	0
1	255313507	255313773	266	1_255313507-266	del	0.98	9
1	255423370	255423639	269	1_255423370-269	del	0.979167	9
1	255473239	255473361	122	1_255473239-122	del	0	0
1	255492343	255492393	50	1_255492343-50	del	0.666667	6
1	255589664	255589951	287	1_255589664-287	del	0.96	9
1	255634745	255635024	279	1_255634745-279	del	0.979167	9
1	255696484	255696610	126	1_255696484-126	del	0.119048	1
1	255810708	255810981	273	1_255810708-273	del	0.325	3
1	255925500	255925786	286	1_255925500-286	del	0.02	0
1	255977454	255981901	4447	1_255977454-4447	del	0	0
1	255985696	255985985	289	1_255985696-289	del	0.0263158	0
1	256018694	256018994	300	1_256018694-300	del	0.818182	8
1	256031773	256032062	289	1_256031773-289	del	0.847826	8
1	256069233	256069659	426	1_256069233-426	del	0	0
1	256208264	256208319	55	1_256208264-55	del	0	0
1	256772323	256773214	891	1_256772323-891	del	0	0
1	257419979	257420151	172	1_257419979-172	del	0.0416667	0
1	257520104	257520403	299	1_257520104-299	del	0.826087	8
1	257552532	257552883	351	1_257552532-351	del	1	9
1	257654318	257654413	95	1_257654318-95	del	0	0
1	257763023	257763098	75	1_257763023-75	del	0	0
1	257842442	257842612	170	1_257842442-170	del	0.0208333	0
1	257920421	257920502	81	1_257920421-81	del	1	9
1	258031457	258031549	92	1_258031457-92	del	0.282609	2
1	258280031	258280390	359	1_258280031-359	del	0.113636	1
1	258410335	258416432	6097	1_258410335-6097	del	0	0
1	258744502	258744806	304	1_258744502-304	del	0.520833	5
1	258786766	258786824	58	1_258786766-58	del	0.586957	5
1	259117858	259117909	51	1_259117858-51	del	0.4	4
1	259642344	259642607	263	1_259642344-263	del	0.785714	7
1	259646675	259647522	847	1_259646675-847	del	0.0869565	0
1	259700810	259700883	73	1_259700810-73	del	0.521739	5
1	259951681	259951769	88	1_259951681-88	del	0	0
1	259984190	259984347	157	1_259984190-157	del	0	0
1	260070331	260071672	1341	1_260070331-1341	del	0.73913	7
1	260107969	260112246	4277	1_260107969-4277	del	0.0208333	0
1	260259302	260259378	76	1_260259302-76	del	0	0
1	260260720	260266830	6110	1_260260720-6110	del	1	9
1	260285565	260286654	1089	1_260285565-1089	del	0.934783	9
1	260439800	260440080	280	1_260439800-280	del	0.3	3
1	260958965	260959017	52	1_260958965-52	dup	0.3125	3
1	261268270	261268560	290	1_261268270-290	del	0	0
1	261271010	261271323	313	1_261271010-313	del	0.113636	1
1	261344303	261344367	64	1_261344303-64	del	0	0
1	261395521	261395850	329	1_261395521-329	del	0.931818	9
1	261476460	261476771	311	1_261476460-311	del	0	0
1	261494825	261497840	3015	1_261494825-3015	del	0.578947	5
1	261580745	261581044	299	1_261580745-299	del	0.717391	7
1	261752735	261752790	55	1_261752735-55	del	0.666667	6
1	261790711	261790848	137	1_261790711-137	del	0	0
1	262031222	262032169	947	1_262031222-947	del	0.304348	3
1	262103944	262104198	254	1_262103944-254	del	0.525	5
1	262123738	262124042	304	1_262123738-304	del	0	0
1	262258834	262259406	572	1_262258834-572	del	0	0
1	262868333	262868612	279	1_262868333-279	del	0.979167	9
1	262910452	262911332	880	1_262910452-880	del	0.931818	9
1	262990822	262990879	57	1_262990822-57	del	0.0652174	0
1	263066144	263080360	14216	1_263066144-14216	del	0.0833333	0
1	263315095	263315147	52	1_263315095-52	del	0.913043	9
1	263347895	263347948	53	1_263347895-53	del	0	0
1	263431267	263438928	7661	1_263431267-7661	del	0.979167	9
1	263744101	263744717	616	1_263744101-616	del	0.775	7
1	263829331	263829394	63	1_263829331-63	del	0	0
1	264032026	264032081	55	1_264032026-55	del	0.409091	4
1	264081466	264082105	639	1_264081466-639	del	0	0
1	264510184	264510256	72	1_264510184-72	del	0.0416667	0
1	264694762	264695057	295	1_264694762-295	del	0.761905	7
1	265254527	265254768	241	1_265254527-241	del	0.659091	6
1	265486634	265486970	336	1_265486634-336	del	0.94	9
1	265491596	265491816	220	1_265491596-220	del	0.0238095	0
1	265550900	265551202	302	1_265550900-302	del	0.934783	9
1	265568204	265568536	332	1_265568204-332	del	0.979167	9
1	265572069	265572350	281	1_265572069-281	del	0.94	9
1	265624816	265624870	54	1_265624816-54	del	0.714286	7
1	265697241	265697519	278	1_265697241-278	del	0.94	9
1	265718465	265718761	296	1_265718465-296	del	0.956522	9
1	265719589	265719878	289	1_265719589-289	del	1	9
1	265727972	265728693	721	1_265727972-721	del	0	0
1	265742684	265743001	317	1_265742684-317	del	0.770833	7
1	265765082	265765393	311	1_265765082-311	del	0.979167	9
1	265775336	265775891	555	1_265775336-555	del	0.142857	1
1	265776319	265776617	298	1_265776319-298	del	0.92	9
1	265883064	265883376	312	1_265883064-312	del	0.979167	9
1	266082249	266082468	219	1_266082249-219	del	0.204545	2
1	266087211	266087263	52	1_266087211-52	del	0.75	7
1	266232349	266232646	297	1_266232349-297	del	0.727273	7
1	266376582	266376868	286	1_266376582-286	del	0.736842	7
1	266645295	266645757	462	1_266645295-462	del	0	0
1	266672175	266672389	214	1_266672175-214	del	0.136364	1
1	266821559	266821867	308	1_266821559-308	del	0.704545	7
1	266869180	266870062	882	1_266869180-882	del	0.0652174	0
1	267115861	267116107	246	1_267115861-246	del	0.9375	9
1	267234824	267234883	59	1_267234824-59	dup	0.125	1
1	267382929	267383200	271	1_267382929-271	del	0.913043	9
1	267396147	267396262	115	1_267396147-115	del	0	0
1	267538927	267538981	54	1_267538927-54	del	0.92	9
1	267565090	267565385	295	1_267565090-295	del	0.9375	9
1	267594325	267594646	321	1_267594325-321	del	0.9375	9
1	267604516	267606677	2161	1_267604516-2161	del	0.06	0
1	267703597	267704373	776	1_267703597-776	del	0.02	0
1	267788964	267789220	256	1_267788964-256	del	0.92	9
1	267794739	267795046	307	1_267794739-307	del	0.979167	9
1	267803943	267804520	577	1_267803943-577	del	0.595238	5
1	267884733	267884803	70	1_267884733-70	del	0.0952381	0
1	267917501	267917792	291	1_267917501-291	del	0.96	9
1	267961008	267961130	122	1_267961008-122	del	0.0217391	0
1	268080826	268081028	202	1_268080826-202	del	0.9375	9
1	268081102	268081405	303	1_268081102-303	del	0.916667	9
1	268400719	268400817	98	1_268400719-98	del	1	9
1	268410274	268410577	303	1_268410274-303	del	0.977273	9
1	268441273	268441370	97	1_268441273-97	del	0.285714	2
1	268459493	268459546	53	1_268459493-53	del	0	0
1	268512291	268512579	288	1_268512291-288	del	0.98	9
1	268607337	268607395	58	1_268607337-58	del	0.98	9
1	268626263	268626549	286	1_268626263-286	del	0.0652174	0
1	268687871	268687932	61	1_268687871-61	del	0.0652174	0
1	268727437	268727528	91	1_268727437-91	del	0.934783	9
1	268850073	268850449	376	1_268850073-376	del	0.0714286	0
1	268872883	268873167	284	1_268872883-284	del	1	9
1	268975961	268976234	273	1_268975961-273	del	0.96	9
1	269016270	269016485	215	1_269016270-215	del	0.047619	0
1	269119588	269119650	62	1_269119588-62	del	1	9
1	269131639	269131922	283	1_269131639-283	del	0.98	9
1	269212760	269212810	50	1_269212760-50	del	0	0
1	269246430	269246700	270	1_269246430-270	del	0	0
1	269253872	269253934	62	1_269253872-62	del	0.0227273	0
1	269283333	269283579	246	1_269283333-246	del	1	9
1	269284119	269284740	621	1_269284119-621	del	0.978261	9
1	269301023	269301329	306	1_269301023-306	del	0.979167	9
1	269446828	269447137	309	1_269446828-309	del	1	9
1	269511481	269511815	334	1_269511481-334	del	0	0
1	269533261	269533314	53	1_269533261-53	del	1	9
1	269698120	269698309	189	1_269698120-189	del	0	0
1	269740133	269742793	2660	1_269740133-2660	del	0	0
1	269779367	269780133	766	1_269779367-766	del	0.98	9
1	270234733	270234983	250	1_270234733-250	del	0.238095	2
1	270396548	270397708	1160	1_270396548-1160	del	0.291667	2
1	270407582	270407633	51	1_270407582-51	del	0	0
1	270509570	270509646	76	1_270509570-76	del	0.818182	8
1	270571821	270572101	280	1_270571821-280	del	1	9
1	270587309	270587678	369	1_270587309-369	del	0	0
1	270598347	270598649	302	1_270598347-302	del	0.98	9
1	270624754	270624866	112	1_270624754-112	del	0.96	9
1	270661259	270661561	302	1_270661259-302	del	0	0
1	270816752	270817061	309	1_270816752-309	del	0	0
1	270939782	270940097	315	1_270939782-315	del	1	9
1	270951635	270951860	225	1_270951635-225	del	1	9
1	270982517	270982835	318	1_270982517-318	del	0.880952	8
1	271041055	271042021	966	1_271041055-966	del	0.956522	9
1	271070630	271070683	53	1_271070630-53	dup	0.130435	1
1	271076562	271076643	81	1_271076562-81	del	0.05	0
1	271084519	271084810	291	1_271084519-291	del	0.113636	1
1	271096758	271097117	359	1_271096758-359	del	0.785714	7
1	271163940	271164082	142	1_271163940-142	del	0	0
1	271178522	271178737	215	1_271178522-215	del	0.9375	9
1	271229162	271229439	277	1_271229162-277	del	0.979167	9
1	271468608	271468914	306	1_271468608-306	del	0.98	9
1	271475228	271475346	118	1_271475228-118	del	0.181818	1
1	271843314	271843374	60	1_271843314-60	del	0	0
1	271917141	271917246	105	1_271917141-105	del	0.0909091	0
1	272065561	272065803	242	1_272065561-242	del	0	0
1	272395368	272395560	192	1_272395368-192	del	0	0
1	272428775	272428837	62	1_272428775-62	del	0	0
1	272458281	272458557	276	1_272458281-276	del	0.979167	9
1	272562776	272562841	65	1_272562776-65	del	0.818182	8
1	272577940	272578131	191	1_272577940-191	del	0	0
1	272664221	272664506	285	1_272664221-285	del	0	0
1	272698614	272698703	89	1_272698614-89	del	0.954545	9
1	272737036	272737311	275	1_272737036-275	del	0.782609	7
1	272906505	272906783	278	1_272906505-278	del	0.195652	1
1	273173070	273173153	83	1_273173070-83	del	0.0681818	0
1	273200452	273200524	72	1_273200452-72	del	0	0
1	273268861	273269519	658	1_273268861-658	del	0	0
1	273274508	273274562	54	1_273274508-54	del	0	0
1	273348124	273348701	577	1_273348124-577	del	0.113636	1
1	273367399	273367654	255	1_273367399-255	del	0.954545	9
1	273368898	273368954	56	1_273368898-56	del	0.227273	2
1	273512113	273512791	678	1_273512113-678	del	0.818182	8
1	273528313	273528382	69	1_273528313-69	del	0.833333	8
1	273620425	273620704	279	1_273620425-279	del	0	0
1	273865148	273865459	311	1_273865148-311	del	0.0416667	0
1	273966398	273966529	131	1_273966398-131	del	0.02	0
1	274067095	274067145	50	1_274067095-50	del	0.0227273	0
1	274228691	274228835	144	1_274228691-144	del	0.977273	9
2	100193	100246	53	2_100193-53	dup	0.904762	9
2	273880	273934	54	2_273880-54	del	0	0
2	372005	372074	69	2_372005-69	del	0	0
2	442552	442847	295	2_442552-295	del	0.94	9
2	801872	801937	65	2_801872-65	del	0.818182	8
2	961728	961794	66	2_961728-66	del	0	0
2	1030298	1030614	316	2_1030298-316	del	0.82	8
2	1061380	1061656	276	2_1061380-276	del	0	0
2	1097787	1099310	1523	2_1097787-1523	del	0	0
2	1111587	1111641	54	2_1111587-54	del	0.94	9
2	1179358	1179417	59	2_1179358-59	del	0.227273	2
2	1212398	1212555	157	2_1212398-157	del	0.916667	9
2	1324285	1324601	316	2_1324285-316	del	0.94	9
2	1328004	1329455	1451	2_1328004-1451	del	1	9
2	1335048	1335137	89	2_1335048-89	del	0.9375	9
2	1423453	1423503	50	2_1423453-50	del	0.738095	7
2	1459785	1460375	590	2_1459785-590	del	0.0208333	0
2	1737724	1738063	339	2_1737724-339	del	0	0
2	1774589	1775894	1305	2_1774589-1305	del	0.0454545	0
2	1784456	1784526	70	2_1784456-70	del	0.863636	8
2	1883526	1883635	109	2_1883526-109	del	0.956522	9
2	2074670	2074758	88	2_2074670-88	del	0.05	0
2	2134967	2135590	623	2_2134967-623	del	0.0652174	0
2	2279912	2279973	61	2_2279912-61	del	0.0909091	0
2	2306249	2306396	147	2_2306249-147	del	0.909091	9
2	2323724	2323993	269	2_2323724-269	del	0.0454545	0
2	2361003	2361228	225	2_2361003-225	del	0.804348	8
2	2561023	2561094	71	2_2561023-71	del	0.0833333	0
2	2566793	2567260	467	2_2566793-467	del	0.125	1
2	2647500	2647618	118	2_2647500-118	del	0	0
2	2672780	2672836	56	2_2672780-56	del	0.130435	1
2	2688100	2688169	69	2_2688100-69	del	0.0454545	0
2	2698080	2698168	88	2_2698080-88	del	0	0
2	2731252	2731319	67	2_2731252-67	del	0.0714286	0
2	2753494	2754014	520	2_2753494-520	del	0.0833333	0
2	2845232	2845385	153	2_2845232-153	del	0.23913	2
2	3027556	3027823	267	2_3027556-267	del	0	0
2	3071912	3071966	54	2_3071912-54	del	0.0217391	0
2	3083727	3083826	99	2_3083727-99	del	0	0
2	3217135	3217231	96	2_3217135-96	del	0	0
2	3322435	3322580	145	2_3322435-145	del	0.95	9
2	3327965	3328030	65	2_3327965-65	del	1	9
2	3385794	3385906	112	2_3385794-112	del	0	0
2	3399844	3399896	52	2_3399844-52	del	0.0434783	0
2	3468806	3469750	944	2_3468806-944	del	0	0
2	3601480	3601680	200	2_3601480-200	del	0	0
2	3687688	3688009	321	2_3687688-321	del	0.636364	6
2	3771263	3771324	61	2_3771263-61	del	0.97619	9
2	3818243	3818383	140	2_3818243-140	del	0.88	8
2	4044803	4045089	286	2_4044803-286	del	0.428571	4
2	4344275	4345543	1268	2_4344275-1268	del	0.5	5
2	4509531	4509664	133	2_4509531-133	del	0.895833	8
2	4509815	4509880	65	2_4509815-65	del	0.0652174	0
2	4608272	4608325	53	2_4608272-53	del	0	0
2	4668211	4668268	57	2_4668211-57	del	0.0714286	0
2	4728153	4728454	301	2_4728153-301	del	0.934783	9
2	4842143	4842283	140	2_4842143-140	del	0.934783	9
2	4844164	4844474	310	2_4844164-310	del	0.934783	9
2	4997072	4997379	307	2_4997072-307	del	0.978261	9
2	4998538	4998744	206	2_4998538-206	del	0.173913	1
2	5033184	5033237	53	2_5033184-53	del	0.0625	0
2	5219970	5220027	57	2_5219970-57	del	0.5	5
2	5401276	5401337	61	2_5401276-61	del	0	0
2	5503588	5503889	301	2_5503588-301	del	0.916667	9
2	5626336	5627465	1129	2_5626336-1129	del	0.204545	2
2	6085744	6085962	218	2_6085744-218	del	0.06	0
2	6242970	6243053	83	2_6242970-83	del	0	0
2	6302739	6303170	431	2_6302739-431	del	0	0
2	6395521	6395823	302	2_6395521-302	del	0.96	9
2	6397117	6397384	267	2_6397117-267	del	0.958333	9
2	6415364	6415415	51	2_6415364-51	del	0.208333	2
2	6457290	6457610	320	2_6457290-320	del	0.0434783	0
2	6509355	6511424	2069	2_6509355-2069	del	0.94	9
2	6583042	6583340	298	2_6583042-298	del	0.775	7
2	6682987	6683056	69	2_6682987-69	del	0.98	9
2	6696035	6696301	266	2_6696035-266	del	0	0
2	6721502	6721577	75	2_6721502-75	del	0	0
2	6836315	6836599	284	2_6836315-284	del	1	9
2	6939146	6939427	281	2_6939146-281	del	0.184211	1
2	6968633	6968706	73	2_6968633-73	del	0.958333	9
2	7024455	7024764	309	2_7024455-309	del	0.98	9
2	7047361	7047675	314	2_7047361-314	del	0.9	9
2	7070276	7070445	169	2_7070276-169	del	0.261905	2
2	7089887	7090258	371	2_7089887-371	del	0.173913	1
2	7153644	7153942	298	2_7153644-298	del	1	9
2	7182473	7182759	286	2_7182473-286	del	0.857143	8
2	7208706	7208999	293	2_7208706-293	del	0.0227273	0
2	7219777	7220066	289	2_7219777-289	del	0.08	0
2	7599224	7599275	51	2_7599224-51	del	0	0
2	7728747	7731558	2811	2_7728747-2811	del	0	0
2	7826913	7827207	294	2_7826913-294	del	0	0
2	8044424	8044489	65	2_8044424-65	del	0.02	0
[truncated: 17,538 more rows]
